# Supplementary material for: NPC1-dependent alterations in KV2.1–CaV1.2 nanodomains drive neuronal death in models of Niemann-Pick Type C disease
Source: Nat Commun. 2023 Jul 28;14:4553. doi: 10.1038/s41467-023-39937-w (PMC10382591; doi:10.1038/s41467-023-39937-w)
Supplement: Supplementary file 7 — Source Data [file 41467_2023_39937_MOESM7_ESM.xlsx]

## Sheet: Fig1
Panel C					Panel D					Panel E					Panel F
CTL		U18			CTL		U18			Spontaneous peak Frequency		Spontaneous Calcium			Stimulated Calcium		Calcium dynamic Range
Time (sec)	ΔF/Fmin	Time (sec)	ΔF/Fmin		Time (sec)	ΔF/Fmin	Time (sec)	ΔF/Fmin		CTL	U18	CTL	U18		CTL	U18	CTL	U18
0	0.0253857	0	0.0531679		0	0.0191612	0	0.0529913		0	0.12	1.86909	26.7604		26.7604	16.2153	3.9241	0.883568
0.05	0.024408	0.05	0.0456345		0.05	0.0175754	0.05	0.059533		0	0.28	0.813012	30.4247		30.4247	35.5385	4.46142	1.93649
0.1	0.0287731	0.1	0.0309848		0.1	0.0174602	0.1	0.0473701		0	0.28	1.12004	28.0417		28.0417	51.0031	4.11198	2.77915
0.15	0.0250244	0.15	0.0371701		0.15	0.0175754	0.15	0.0557336		0	0.08	0.846391	22.5096		22.5096	50.2293	3.30077	2.73699
0.2	0.0278495	0.2	0.0809612		0.2	0.0224031	0.2	0.0419099		0	0.32	1.06335	25.4541		25.4541	14.285	3.73255	0.778385
0.25	0.029389	0.25	0.166977		0.25	0.0231384	0.25	0.0542098		0	0	0.463628	29.7886		29.7886	17.0724	4.36814	0.930271
0.3	0.0266576	0.3	0.15314		0.3	0.0355639	0.3	0.0480243		0.12	0	10.1118	31.9618		31.9618	14.8738	4.68682	0.810469
0.35	0.0247293	0.35	0.13855		0.35	0.0355756	0.35	0.034956		0.04	0.12	9.42623	34.1231		34.1231	8.43277	5.00375	9.84521
0.4	0.018276	0.4	0.119995		0.4	0.0349429	0.4	0.0531485		0.04	0.12	9.52555	30.5278		30.5278	15.5372	4.47654	8.77651
0.45	0.0216233	0.45	0.110756		0.45	0.034024	0.45	0.0473752		0.04	0	8.51675	51.1371		51.1371	16.1799	7.49865	0.4595
0.5	0.021717	0.5	0.112937		0.5	0.0295753	0.5	0.0577636		0.04	0.08	10.3735	36.0863		59.6181	23.181	8.74229	0.846621
0.55	0.0176469	0.55	0.101835		0.55	0.0297705	0.55	0.0627248		0.04	0.2	9.29003	47.8426		63.518	47.4375	9.31416	0.881639
0.6	0.0213556	0.6	0.0919235		0.6	0.0317479	0.6	0.145171		0.04	0.08	9.7587	53.3614		62.3373	20.7362	9.14103	1.26313
0.65	0.021262	0.65	0.0949565		0.65	0.0243687	0.65	0.141489		0.04	0.28	7.82605	45.5551		64.292	20.6452	9.42766	2.58486
0.7	0.0172319	0.7	0.0788792		0.7	0.0287481	0.7	0.128884		0	0.12	5.70248	52.2623		62.7618	19.9418	9.20327	1.12991
0.75	0.024328	0.75	0.0673818		0.75	0.0276672	0.75	0.127618		0	0.08	4.86657	36.1054		36.0863	22.7157	10.9786	1.12496
0.8	0.0302327	0.8	0.0651412		0.8	0.023736	0.8	0.12769		0.24	0.2	4.3751	43.9783		47.8426	28.8516	12.3454	1.08662
0.85	0.0223061	0.85	0.0672425		0.85	0.023196	0.85	0.130231		0.04	0.28	5.25335	48.2699		53.3614	47.5485	13.4565	1.23777
0.9	0.0159732	0.9	0.0636351		0.9	0.018794	0.9	0.124143		0	0.08	5.4949	48.0718		57.9705	14.0404	13.0845	1.57212
0.95	0.0211679	0.95	0.0532866		0.95	0.0195752	0.95	0.109671		0.04	0.08	1.88626	48.7265		56.3118	23.8636	5.29163	2.59091
1	0.0166291	1	0.058996		1	0.0204257	1	0.10193		0	0.08	2.49023	24.6502		64.5304	32.3282	7.01555	6.13515
1.05	0.018316	1.05	0.0495798		1.05	0.0209199	1.05	0.113107		0	0.48	2.37568	36.9557		72.178	35.5519	7.82482	6.5234
1.1	0.0137235	1.1	0.0487668		1.1	0.018506	1.1	0.100001		0	0	2.9394	36.9082		45.5551	37.5787	8.50069	7.09427
1.15	0.025118	1.15	0.0410354		1.15	0.0174026	1.15	0.0879954		0.04	0	4.35828	36.7807		59.1559	19.3366	8.25745	6.3559
1.2	0.0111799	1.2	0.0407975		1.2	0.0144488	1.2	0.0911959		0.48	0.08	3.90122	39.7818		64.776	30.5409	9.46262	0.765057
1.25	0.0195746	1.25	0.0327489		1.25	0.0146783	1.25	0.0973735		0.2	0	3.20348	50.2209		63.5496	40.8742	11.4874	1.30032
1.3	0.0229757	1.3	0.028467		1.3	0.0177014	1.3	0.0882733		0.04	0	4.5035	31.6541		64.1128	44.7637	11.8479	1.76156
1.35	0.0174191	1.35	0.0312621		1.35	0.0178283	1.35	0.0869887		0.04	0.08	5.12869	44.0583		52.2623	48.3965	11.6084	1.93721
1.4	0.00955982	1.4	0.0315593		1.4	0.01469	1.4	0.0801662		0.12	0.08	5.62253	44.4561		66.1441	35.1955	10.5841	2.04765
1.45	0.023953	1.45	0.0271388		1.45	0.0173342	1.45	0.07142		0.08	0	6.41008	43.725		68.2175	14.0645	11.3713	1.05365
1.5	0.0205787	1.5	0.0318572		1.5	0.0138278	1.5	0.0715442		0.16	0	7.12616	45.1736		68.3774	19.7013	13.4958	1.66417
1.55	0.013804	1.55	0.0316786		1.55	0.0133112	1.55	0.077538		0	0.12	7.37784	17.328		68.9934	22.5545	13.3077	2.22723
1.6	0.0161741	1.6	0.0267423		1.6	0.0132878	1.6	0.0748079		0.68	0.12	2.09515	18.7624		36.1054	26.3186	15.021	2.43916
1.65	0.0190792	1.65	0.028447		1.65	0.0139547	1.65	0.0675029		0	0.68	2.75608	19.9802		43.9783	25.2652	13.9461	2.63712
1.7	0.06163	1.7	0.0354846		1.7	0.0131384	1.7	0.0658477		0.08	0.08	3.30008	21.2694		48.2699	5.58373	6.68011	1.91779
1.75	0.119363	1.75	0.0265637		1.75	0.0152534	1.75	0.0653013		0.08	0	3.34747	20.1218		48.0718	8.85755	8.67451	6.4554
1.8	0.115373	1.8	0.0237293		1.8	0.0152417	1.8	0.0632612		0	0	4.46679	10.2099		48.7265	10.7099	9.49863	8.28612
1.85	0.0998688	1.85	0.00919822		1.85	0.0124607	1.85	0.0604004		0	0	4.42249	15.0568		24.6502	11.041	9.3188	9.1654
1.9	0.0994937	1.9	0.00836582		1.9	0.0138395	1.9	0.0570865		0	0.12	7.44482	17.4832		36.9557	11.5924	9.40139	10.5894
1.95	0.0927727	1.95	0.00430187		1.95	0.0110008	1.95	0.0600492		0	0.4	0.981146	18.9568		36.9082	9.56604	7.66365	0.766373
2	0.081365	2	0.0181385		2	0.0149663	2	0.0683596		0.04	0.08	9.03607	20.0389		36.7807	16.892	9.69925	1.07352
2.05	0.0729435	2.05	0.019586		2.05	0.0125983	2.05	0.0603745		0	0.76	3.57386	21.4983		39.7818	18.6693	10.0033	1.22899
2.1	0.0772013	2.1	0.0118746		2.1	0.0162416	2.1	0.0512363		0.04	0.8	3.35956	27.3765		62.4817	15.3766	10.0267	1.4341
2.15	0.0656333	2.15	0.0101892		2.15	0.019127	2.15	0.0618207		0	0.08	1.31024	38.3299		67.0269	16.4605	10.1171	1.3767
2.2	0.0601299	2.2	0.00864308		2.2	0.0178967	2.2	0.12915		0	0.12	1.65936	16.7499		70.7162	6.63453	5.29444	0.304257
2.25	0.0634373	2.25	0		2.25	0.0343345	2.25	0.123179		0	0	6.54412	32.5832		50.2209	13.256	6.44889	0.482646
2.3	0.0615627	2.3	0.00594731		2.3	0.0335983	2.3	0.137422		0	0.12	7.32862	40.5357		56.6876	14.4451	7.07821	0.583581
2.35	0.0549889	2.35	0.00679969		2.35	0.0291729	2.35	0.120071		0.24	0.12	8.03116	40.597		57.1719	27.5795	7.04916	0.601621
2.4	0.0592467	2.4	0.00691833		2.4	0.0262992	2.4	0.125782		0	0.12	6.2259	38.3276		58.225	24.3715	7.14516	0.63167
2.45	0.0619109	2.45	0.00410329		2.45	0.0229314	2.45	0.11222		0.04	0.08	7.70303	18.6803		64.6976	5.42276	3.61466	0.521252
2.5	0.0573989	2.5	0.00168478		2.5	0.0277941	2.5	0.127879		0.28	0.32	8.24321	26.933		31.6541	6.6467	5.41912	0.920442
2.55	0.0441703	2.55	0.00513427		2.55	0.0215526	2.55	0.119662		0.04	0.6	8.42891	29.0408		44.0583	7.40651	5.41215	1.01729
2.6	0.0464731	2.6	0.00917824		2.6	0.0173801	2.6	0.120947		0	0	5.78673	29.995		44.4561	7.18309	5.39345	0.837867
2.65	0.0502492	2.65	0.0159779		2.65	0.0212996	2.65	0.103629		0.04	0.28	5.29433	32.0395		43.725	7.20372	5.83353	0.89693
2.7	0.0514274	2.7	0.00422256		2.7	0.0222879	2.7	0.091119		0.24	0	6.72891	17.5742		45.1736	7.24831	9.16221	0.361514
2.75	0.0447326	2.75	0.00729488		2.75	0.0183917	2.75	0.0963115		0	0.48	7.4746	23.0768		17.328	9.78495	9.82871	0.722315
2.8	0.0535024	2.8	0.00198202		2.8	0.0161615	2.8	0.106512		0	0.48	8.27262	26.1569		18.7624	11.4913	10.7246	0.787112
2.85	0.0500882	2.85	0.00765207		2.85	0.0152192	2.85	0.0928884		0.08	0.12	6.88031	26.6093		19.9802	11.6912	10.3697	1.5028
2.9	0.047665	2.9	0.00763209		2.9	0.0139664	2.9	0.0907887		0	0.32	5.59227	26.253		21.2694	11.2951	11.3387	1.328
2.95	0.0412785	2.95	0.00563008		2.95	0.0145064	2.95	0.0751138		0	0.4	8.21049	11.8453		20.1218	6.7431	7.36431	0.295485
3	0.042028	3	0.00539217		3	0.0135749	3	0.14031		0	0	5.62541	16.0282		10.2099	7.57747	8.31256	0.362178
3.05	0.0397789	3.05	0.012925		3.05	0.0172649	3.05	0.183263		0.12	0.2	4.68918	17.3202		15.0568	8.47017	8.38358	0.40358
3.1	0.0353469	3.1	0.102232		3.1	0.0167249	3.1	0.206647		0.16	0.2	1.22212	19.486		17.4832	8.3959	8.53801	0.391405
3.15	0.0320668	3.15	0.11266		3.15	0.0126559	3.15	0.167568		0	0	0.861595	19.819		18.9568	8.08	9.48714	0.39253
3.2	0.0372215	3.2	0.102193		3.2	0.0110692	3.2	0.153612		0.04	0.12	6.97714	24.5775		20.0389	6.20416	4.6417	0.394959
3.25	0.0386675	3.25	0.104294		3.25	0.0133571	3.25	0.167205		0	0.2	6.83658	40.965		55.6976	11.3805	6.46062	0.53318
3.3	0.0369938	3.3	0.0879988		3.3	0.0148853	3.3	0.159066		0.16	0.68	4.31533	50.2702		21.4983	12.8895	6.51896	0.626157
3.35	0.0366724	3.35	0.0772738		3.35	0.011035	3.35	0.149186		0.8	0.08	4.55441	10.616		27.3765	13.8027	6.41176	0.637052
3.4	0.0389888	3.4	0.0701768		3.4	0.013115	3.4	0.15467		0	0	4.71114	18.9599		38.3299	12.1785	6.62418	0.61547
3.45	0.035441	3.45	0.0640709		3.45	0.0132536	3.45	0.138833		0	0	6.516	25.7988		16.7499	5.27019	2.54095	0.367431
3.5	0.0351465	3.5	0.0644275		3.5	0.0133913	3.5	0.141958		0	0.2	5.93008	29.9989		32.5832	6.95185	2.75128	0.412895
3.55	0.0282376	3.55	0.0528901		3.55	0.0080695	3.55	0.129128		0	0.08	4.30927	28.416		40.5357	7.6719	2.92986	0.461538
3.6	0.0258407	3.6	0.0545755		3.6	0.0080812	3.6	0.137838		0	0	4.07425	12.4273		40.597	7.83328	3.11891	0.457491
3.65	0.0279831	3.65	0.0548134		3.65	0.0103915	3.65	0.117432		0	1	3.44412	17.8792		38.3276	32.2958	2.95062	0.440278
3.7	0.0287195	3.7	0.0418878		3.7	0.0113104	3.7	0.138896		0.32	0.08	4.1144	22.0165		18.6803	3.7924	1.49716	0.338064
3.75	0.0187178	3.75	0.0418485		3.75	0.00735669	3.75	0.150781		0.12	0.12	4.84277	27.0254		26.933	5.08203	2.2079	0.620123
3.8	0.023337	3.8	0.0413526		3.8	0.0086212	3.8	0.154999		0	0.12	5.15977	29.3826		29.0408	5.97823	2.56371	0.702347
3.85	0.0248634	3.85	0.0386169		3.85	0.0115867	3.85	0.136623		0	0.12	1.30766	12.2311		29.995	6.2125	2.7798	0.752105
3.9	0.0278894	3.9	0.0269802		3.9	0.0110008	3.9	0.158616		0	0.28	10.3058	22.213		32.0395	6.77371	2.93847	0.663605
3.95	0.0214093	3.95	0.0277533		3.95	0.0113572	3.95	0.129815		0	0.92	0.828528	29.2787		17.5742	8.29843	8.16739	8.45021
4	0.0175801	4	0.0304497		4	0.0155405	4	0.141707		0	0.28	0.933006	48.619		23.0768	9.04833	10.7299	9.5355
4.05	0.0266039	4.05	0.0283677		4.05	0.0081847	4.05	0.126894		0.12	0.52	1.00706	49.074		26.1569	8.82826	11.3532	9.35812
4.1	0.0227747	4.1	0.154666		4.1	0.00580507	4.1	0.114325		0.12	0.92	1.25943	13.8388		26.6093	9.38132	11.2783	9.65574
4.15	0.0223461	4.15	0.137261		4.15	0.00721899	4.15	0.125288		0.12	0.2	0.787395	24.7664		26.253	13.0866	11.7006	10.585
4.2	0.0190928	4.2	0.127309		4.2	0.0113914	4.2	0.118503		0.08	0.12	0.556529	44.3906		11.8453	6.05799	3.15248	0.287172
4.25	0.027769	4.25	0.105285		4.25	0.0114139	4.25	0.130271		0	0.08	0.814953	45.782		16.0282	7.52338	4.01443	0.378805
4.3	0.0235111	4.3	0.0948378		4.3	0.00983982	4.3	0.122125		0	0.08	3.90908	49.0438		17.3202	7.77617	14.6138	0.418041
4.35	0.0239261	4.35	0.0939261		4.35	0.010288	4.35	0.0965786		0.08	0.08	12.018	15.6455		19.486	8.15706	15.9378	0.426834
4.4	0.0192533	4.4	0.0884147		4.4	0.00978222	4.4	0.105827		0	0.08	5.99232	48.6486		19.819	9.12114	16.5746	1.75979
4.45	0.0229888	4.45	0.0786413		4.45	0.00987402	4.45	0.0995421		0.16	0.28	6.23052	13.8058		24.5775	4.3523	10.7297	0.206647
4.5	0.0192401	4.5	0.07654		4.5	0.00511566	4.5	0.102653		0.08	0.12	5.693	26.8958		40.965	5.94952	11.1557	0.276919
4.55	0.0153436	4.55	0.074558		4.55	0.00537936	4.55	0.102899		0	0.12	7.62768	37.211		50.2702	6.01688	13.0674	0.325753
4.6	0.0167496	4.6	0.067877		4.6	0.0087706	4.6	0.0834636		0	0.28	7.00863	40.0192		64.3631	5.30426	5.62063	0.338518
4.65	0.0173255	4.65	0.0511653		4.65	0.0087247	4.65	0.117603		0	0.08	6.42819	7.38018		67.7471	5.71522	2.45618	0.369098
4.7	0.0266444	4.7	0.0525928		4.7	0.00552877	4.7	0.10578		0.24	0.92	2.61826	15.2564		10.616	2.03187	4.77794	0.45218
4.75	0.0201506	4.75	0.0409761		4.75	0.0111043	4.75	0.0983465		0.16	0	3.19869	23.6154		18.9599	4.46282	5.94408	0.493042
4.8	0.0147682	4.8	0.0439697		4.8	0.0100351	4.8	0.0959862		0	0.12	2.25262	24.1125		25.7988	7.89067	5.95307	0.481051
4.85	0.0236984	4.85	0.0468635		4.85	0.00904601	4.85	0.0841968		0.04	0.08	4.48305	27.1188		29.9989	8.10013	5.62029	0.511186
4.9	0.0134158	4.9	0.050055		4.9	0.00720729	4.9	0.0915377		0.08	0.08	6.19011	37.7132		28.416	9.2031	2.73925	0.713085
4.95	0.0273808	4.95	0.038181		4.95	0.0107245	4.95	0.0947834		0.24	0.52	9.10461	44.9725		12.4273	8.02232	3.94941	0.330099
5	0.0229352	5	0.0407382		5	0.00768969	5	0.0860975		0.04	0.52	5.45706	49.615		17.8792	71.4894	4.25848	0.409948
5.05	0.0136436	5.05	0.0427602		5.05	0.00963281	5.05	0.0838528		0.24	0	4.39082	28.3756		22.0165	50.9272	4.39841	0.423722
5.1	0.0103094	5.1	0.0347709		5.1	0.00906941	5.1	0.0887214		0.44	0	6.74258	45.8356		27.0254	38.1992	4.69822	0.444477
5.15	0.0168968	5.15	0.0323923		5.15	0.00772479	5.15	0.0983608		0.04	0.08	1.27019	4.1253		29.3826	35.5093	2.57705	0.49701
5.2	0.0207665	5.2	0.0328282		5.2	0.00682838	5.2	0.0758613		0	0.28	3.46561	6.57617		12.2311	8.26617	3.38394	0.237156
5.25	0.0158527	5.25	0.0429781		5.25	0.00803529	5.25	0.0844079		0.04	1.08	1.71339	9.94727		22.213	9.55668	3.8356	0.324189
5.3	0.0192264	5.3	0.0222425		5.3	0.0101035	5.3	0.0598712		0.08	0.12	1.58475	12.8347		29.2787	10.9166	3.90194	0.327859
5.35	0.0187583	5.35	0.0267822		5.35	0.00346054	5.35	0.071494		0.08	0.12	5.80528	13.4663		48.619	9.34773	3.84969	0.289028
5.4	0.022467	5.4	0.0936882		5.4	0.00995412	5.4	0.0752409			0	4.6012	11.6146		49.074	11.3029	1.73697	0.311422
5.45	0.0174859	5.45	0.159702		5.45	0.0155639	5.45	0.069897			0.2	7.39219	16.311		13.8388	5.03537	2.35034	0.110717
5.5	0.0192533	5.5	0.138232		5.5	0.026058	5.5	0.0591466			0.08	5.2595	19.4835		24.7664	8.12273	2.5398	0.243178
5.55	0.0165355	5.55	0.128142		5.55	0.0244947	5.55	0.0692945			0.88	6.04952	22.5538		44.3906	11.962	2.85739	0.429962
5.6	0.0235111	5.6	0.114582		5.6	0.0262884	5.6	0.087841			0.08	7.56921	23.6343		45.782	16.8917	2.90623	0.441375
5.65	0.010778	5.65	0.108021		5.65	0.0178967	5.65	0.166652			0.08	8.64105	29.8119		49.0438	17.8004	3.60399	0.501475
5.7	0.017861	5.7	0.109389		5.7	0.0224715	5.7	0.145032			0.2	8.07644	36.934		15.6455	16.9273	6.00703	0.437135
5.75	0.0167764	5.75	0.0924587		5.75	0.0184142	5.75	0.149486			0.08	7.42351	38.4921		48.6486	7.61957	7.37153	3.89545
5.8	0.0189587	5.8	0.0802474		5.8	0.0172766	5.8	0.153412			0.12	8.78777	37.5653		13.8058	13.1573	9.43809	2.77501
5.85	0.0203247	5.85	0.0761042		5.85	0.0173801	5.85	0.137457			0.12	8.27588	37.7799		26.8958	22.8339	9.93431	2.08147
5.9	0.0155582	5.9	0.0763221		5.9	0.0158393	5.9	0.127974			0.08	4.96669	4.48552		37.211	26.4441	1.55672	1.9349
5.95	0.0177005	5.95	0.0593925		5.95	0.0158969	5.95	0.124726			0.4	4.65622	6.64527		40.0192	30.4157	2.78025	0.450422
6	0.0189724	6	0.0580843		6	0.0171155	6	0.130702			0.08	7.85847	8.63124		55.3133	20.7779	3.78309	0.520742
6.05	0.0122913	6.05	0.0597297		6.05	0.0125983	6.05	0.11842			0.12	7.85014	8.57386		7.38018	32.817	4.39899	0.594843
6.1	0.01683	6.1	0.0550513		6.1	0.0139664	6.1	0.101437			0	5.75998	8.17646		15.2564	36.229	4.16687	0.509356
6.15	0.0182628	6.15	0.0523749		6.15	0.0134948	6.15	0.117474			0.28	5.5086	48.8984		23.6154	34.5621	1.82231	0.615892
6.2	0.0158391	6.2	0.053941		6.2	0.0160814	6.2	0.103629			0	7.37225	7.44036		24.1125	36.3641	2.62178	0.274377
6.25	0.0162946	6.25	0.0503922		6.25	0.0123112	6.25	0.100773			0.08	5.07919	14.6053		27.1188	68.9923	3.22847	0.442606
6.3	0.0158527	6.3	0.0573506		6.3	0.0113338	6.3	0.0923247			0	6.60264	20.8431		37.7132	72.6876	3.96296	0.65181
6.35	0.0179009	6.35	0.118924		6.35	0.0158168	6.35	0.0882948			0.28	6.58631	36.5069		44.9725	63.1679	4.3086	0.920424
6.4	0.0172182	6.4	0.178554		6.4	0.0113338	6.4	0.100626			0.12	3.76813	34.5104		49.615	62.9905	1.79354	0.969943
6.45	0.0128399	6.45	0.156807		6.45	0.0120349	6.45	0.114363			0.48	5.63877	15.025		56.8141	64.0371	3.25728	0.922368
6.5	0.0109121	6.5	0.149255		6.5	0.0128854	6.5	0.171905			0.12	2.44908	19.6388		62.9377	25.6511	4.29337	0.415189
6.55	0.00167369	6.55	0.136111		6.55	0.008299	6.55	0.176872			0.68	3.48632	24.3686		28.3756	53.791	7.12941	0.71694
6.6	0.00484697	6.6	0.126556		6.6	0.0083566	6.6	0.166674			0.08	3.98633	27.7812		45.8356	59.1311	7.19612	1.24422
6.65	0.00527514	6.65	0.113254		6.65	0.0083566	6.65	0.161237			0.08	2.41818	28.7692		4.1253	64.8567	2.0293	1.44093
6.7	0.0116753	6.7	0.107703		6.7	0.00997752	6.7	0.15179			0.08	3.7224	14.6042		6.57617	61.6779	3.6317	1.65734
6.75	0.00890391	6.75	0.105364		6.75	0.00917291	6.75	0.147421			0.08	0.875975	18.6094		9.94727	3.55493	6.50936	1.13218
6.8	0.0137235	6.8	0.0958288		6.8	0.00732249	6.8	0.137117			0.08	0.911414	16.678		12.8347	5.15015	6.71338	1.78819
6.85	0.0134022	6.85	0.0809012		6.85	0.00929891	6.85	0.143352			0.08	0.592511	18.0221		13.4663	8.90955	7.19169	1.97411
6.9	0.01683	6.9	0.0812978		6.9	0.00665558	6.9	0.134278			0		19.4052		11.6146	10.0262	2.29422	1.88328
6.95	0.01355	6.95	0.074538		6.95	0.00904601	6.95	0.140801			0.12		5.09539		16.311	10.1815	7.13374	1.98148
7	0.00941255	7	0.0597891		7	0.00687428	7	0.123544			0.12		7.21558		19.4835	31.919	10.8485	3.75938
7.05	0.00421738	7.05	0.0631193		7.05	0.00687428	7.05	0.117755			0.28		8.32112		22.5538	32.1576	11.6352	3.96073
7.1	0.0130813	7.1	0.10251		7.1	0.0081154	7.1	0.127561			0.2		10.1034		23.6343	31.5716	13.4682	3.44201
7.15	0.00439148	7.15	0.190389		7.15	0.00431105	7.15	0.15057			0.08		11.1847		29.8119	35.2628	2.02446	3.43234
7.2	0.00921162	7.2	0.17566		7.2	0.00749439	7.2	0.130789			0		9.42729		36.934	40.7624	3.94395	3.48937
7.25	0.00974708	7.25	0.157105		7.25	0.00918461	7.25	0.131466			0.68		13.6323		38.4921	42.4875	5.45655	1.39772
7.3	0.010778	7.3	0.144536		7.3	0.0100351	7.3	0.117729			0.12		14.9181		37.5653	51.8129	5.86834	2.93106
7.35	0.0114613	7.35	0.138212		7.35	0.00838	7.35	0.119957			0.12		15.2375		37.7799	50.9365	8.11104	3.22204
7.4	0.00909117	7.4	0.118983		7.4	0.00617317	7.4	0.127041					15.2286		4.48552	58.6787	1.08222	3.53403
7.45	0.0157854	7.45	0.109488		7.45	0.00981642	7.45	0.11258					20.5958		6.64527	56.9067	2.23717	3.36082
7.5	0.00835479	7.5	0.10584		7.5	0.00696608	7.5	0.13166					28.6213		8.63124	92.7765	3.46292	0.193707
7.55	0.0104703	7.55	0.103897		7.55	0.00380524	7.55	0.112589					32.5838		8.57386	87.2284	3.53582	0.280631
7.6	0.0106444	7.6	0.100547		7.6	0.00728739	7.6	0.108985					41.4303		8.17646	83.1177	3.97665	0.48548
7.65	0.00925161	7.65	0.0869872		7.65	0.00440285	7.65	0.0945155					39.621		48.8984	80.8834	5.5302	0.546326
7.7	0.00705612	7.7	0.0851238		7.7	0.00664388	7.7	0.0970597					40.1078		62.4256	7.80711	6.59469	0.554791
7.75	0.0127867	7.75	0.0700975		7.75	0.00914951	7.75	0.0979257					36.0232		67.2863	12.0827	7.27546	1.73926
7.8	0.0145541	7.8	0.0753505		7.8	0.00573577	7.8	0.0770153					32.8175		7.44036	15.3274	8.33112	1.75226
7.85	0.0185842	7.85	0.0685907		7.85	0.00733419	7.85	0.103739					33.3774		14.6053	16.6322	9.22907	1.72033
7.9	0.0131076	7.9	0.060998		7.9	0.0082306	7.9	0.093312					31.9121		20.8431	17.8692	4.16095	1.92146
7.95	0.0189455	7.95	0.0552293		7.95	0.00286203	7.95	0.0811521					23.9545		36.5069	7.46137	6.72125	2.22113
8	0.00937206	8	0.0486082		8	0.00546036	8	0.0656036					3.96653		34.5104	7.72286	12.3475	2.31514
8.05	0.00333372	8.05	0.0562602		8.05	0.00636848	8.05	0.0678088					6.14296		15.025	9.50285	15.4536	2.82327
8.1	0.00827432	8.1	0.151832		8.1	0.00706958	8.1	0.0693225					6.97921		19.6388	10.3872	16.05	2.77552
8.15	0.0112872	8.15	0.181588		8.15	0.00375934	8.15	0.0628612					7.05141		24.3686	10.6058	0.604927	3.19739
8.2	0.0143127	8.2	0.1644		8.2	0.00696608	8.2	0.0495933					7.1615		27.7812	5.10407	0.964318	3.10084
8.25	0.00676157	8.25	0.143505		8.25	0.00614977	8.25	0.0640726					13.7534		28.7692	6.24362	1.45865	5.44335
8.3	0.00328007	8.3	0.128499		8.3	0.00534516	8.3	0.0581564					19.8976		14.6042	8.39076	1.88206	5.05537
8.35	0.00906435	8.35	0.118369		8.35	0.008587	8.35	0.0481945					22.751		18.6094	9.9628	1.97467	4.75306
8.4	0.0068552	8.4	0.107366		8.4	0.00464405	8.4	0.0879214					23.3193		16.678	10.7493	1.70315	4.52907
8.45	0.0134695	8.45	0.106593		8.45	0.00488526	8.45	0.144473					22.2224		18.0221	6.50679	2.39181	4.40732
8.5	0.0152636	8.5	0.0950358		8.5	0.00412655	8.5	0.127411					26.6544		19.4052	8.41942	2.85703	0.425408
8.55	0.0132954	8.55	0.0957695		8.55	0.00435695	8.55	0.131174					42.0241		5.09539	9.16989	3.30725	0.658384
8.6	0.0119162	8.6	0.0925579		8.6	0.00465575	8.6	0.119983					53.0857		7.21558	10.522	3.46569	0.835186
8.65	0.00933208	8.65	0.0921414		8.65	0.00694268	8.65	0.122775					23.128		8.32112	11.3709	4.37156	0.906283
8.7	0.0158391	8.7	0.0756283		8.7	0.0082306	8.7	0.103832					33.3095		10.1034	9.09929	5.41594	0.973692
8.75	0.0131076	8.75	0.0629213		8.75	0.00460985	8.75	0.110241					37.8342		11.1847	15.3232	5.64441	0.406569
8.8	0.00508788	8.8	0.060047		8.8	0.00760959	8.8	0.0921847					41.3374		9.42729	20.284	5.5085	0.420817
8.85	0.0116753	8.85	0.0643089		8.85	0.0082189	8.85	0.0959					40.017		13.6323	22.3363	5.53997	0.517809
8.9	0.0113403	8.9	0.0728726		8.9	0.00614977	8.9	0.118898					16.6335		14.9181	23.0737	0.657749	0.565994
8.95	0.0184369	8.95	0.0572713		8.95	0.00559807	8.95	0.118165					25.3254		15.2375	30.6744	0.974451	0.57791
9	0.00838161	9	0.0553486		9	0.00592027	9	0.101268					31.0165		15.2286	32.276	1.26567	0.27812
9.05	0.0123849	9.05	0.0548727		9.05	0.008587	9.05	0.0869255					36.772		20.5958	34.4494	1.25726	0.340214
9.1	0.01766	9.1	0.0492027		9.1	0.00902351	9.1	0.0823944					37.8865		28.6213	39.7777	1.19898	0.457211
9.15	0.00962663	9.15	0.0503723		9.15	0.00348304	9.15	0.0678418					23.1165		32.5838	37.1636	7.17037	0.542871
9.2	0.00793978	9.2	0.0429388		9.2	0.00405815	9.2	0.0870554					30.1183		41.4303	29.2192	9.15398	0.585725
9.25	0.0111667	9.25	0.0396872		9.25	0.00787419	9.25	0.0688507					36.5431		39.621	47.7209	9.86674	0.354554
9.3	0.00867616	9.3	0.0436918		9.3	0.00565567	9.3	0.0858713					38.3136		40.1078	39.0059	11.2463	0.458773
9.35	0.012144	9.35	0.031302		9.35	0.00488526	9.35	0.0672724					38.3923		36.0232	51.2151	11.8096	0.499666
9.4	0.0135763	9.4	0.032293		9.4	0.00732249	9.4	0.0703766					11.2007		32.8175	57.4005	1.09104	0.57334
9.45	0.0165086	9.45	0.032511		9.45	0.00713798	9.45	0.0698769					15.4844		33.3774	45.7266	2.1417	0.619596
9.5	0.00968028	9.5	0.0281498		9.5	0.00568987	9.5	0.0626128					17.5473		31.9121	26.7841	3.05639	0.495819
9.55	0.00919847	9.55	0.0408375		9.55	0.00528756	9.55	0.0542465					17.6808		23.9545	57.6603	5.35331	0.834958
9.6	0.0131481	9.6	0.0324317		9.6	0.00518406	9.6	0.0569981					18.1576		3.96653	71.8843	5.06055	1.10527
9.65	0.00910433	9.65	0.0418684		9.65	0.00420755	9.65	0.0530659					13.3515		6.14296	74.885	2.20324	1.2171
9.7	0.012599	9.7	0.0429188		9.7	0.00520746	9.7	0.0505807					18.5114		6.97921	85.884	2.8798	1.25728
9.75	0.00283824	9.75	0.0350088		9.75	0.00460985	9.75	0.0349891					21.8992		7.05141	13.5344	3.57337	1.67144
9.8	0.00681522	9.8	0.0322731		9.8	0.00131042	9.8	0.0463375					22.8574		7.1615	25.1651	4.07378	1.75871
9.85	0.00958665	9.85	0.0297952		9.85	0.00524166	9.85	0.0419479					24.801		13.7534	33.1112	4.21866	1.87714
9.9	0.00362827	9.9	0.0318572		9.9	0.00319594	9.9	0.0404393					1.55591		19.8976	46.7639	2.14153	2.16748
9.95	0	9.95	0.0234514		9.95	0.0194258	9.95	0.0340591					2.08946		22.751	46.5767	2.72886	2.02504
					10	0.0200576	10	0.0324406					2.36752		23.3193	11.1439	2.44563	1.59215
					10.05	0.0155522	10.05	0.0401125					2.54816		22.2224	11.9045	2.64272	2.60031
					10.1	0.0184835	10.1	0.0444993					2.65775		26.6544	12.1679	2.84555	11.8071
					10.15	0.0144146	10.15	0.03504					26.086		42.0241	17.7219	0.747178	9.86941
					10.2	0.0149888	10.2	0.0348246					33.7679		53.0857	17.4187	1.05808	7.82571
					10.25	0.0149771	10.25	0.0445905					33.716		63.1737	10.6615	1.22019	2.12542
					10.3	0.0128971	10.3	0.0311703					35.6819		60.3277	16.3199	1.48154	2.7907
					10.35	0.0162074	10.35	0.0389564					6.65901		23.128	40.147	1.6401	3.12775
					10.4	0.015644	10.4	0.0361861					9.46501		33.3095	38.1535	1.3824	2.49163
					10.45	0.0231726	10.45	0.0505297					9.7614		37.8342	38.5678	1.99902	6.90398
					10.5	0.0252993	10.5	0.101207					10.5282		41.3374	23.7592	2.18757	1.45946
					10.55	0.0266331	10.55	0.108782					7.99467		40.017	26.8208	2.23439	3.1419
					10.6	0.0249888	10.6	0.0867064					11.9407		16.6335	26.4992	2.23309	3.91696
					10.65	0.0240582	10.65	0.0892319					12.5233		25.3254	36.4157	3.02014	4.08047
					10.7	0.0210927	10.7	0.0933142					12.9113		31.0165	23.5845	4.19698	4.6798
					10.75	0.0207479	10.75	0.0723794					7.68707		36.772	19.1021	4.77803	0.737486
					10.8	0.0241275	10.8	0.0808685					8.54091		37.8865	27.4635	6.07526	1.37124
					10.85	0.0217704	10.85	0.0688529					8.25371		23.1165	23.8602	5.80995	1.80422
					10.9	0.0180812	10.9	0.078027					7.6984		30.1183	54.5341	5.88134	2.54816
					10.95	0.0156791	10.95	0.0646514					7.66348		36.5431	57.9238	13.4871	2.53795
					11	0.0269544	11	0.0597749					8.09494		38.3136	35.4212	11.5716	0.607228
					11.05	0.0355297	11.05	0.0629948					7.55023		38.3923	14.015	11.1584	0.648673
					11.1	0.0316327	11.1	0.0690611					8.29629		11.2007	14.6875	10.7063	0.663024
					11.15	0.0264261	11.15	0.0601067					8.32973		15.4844	14.4207	5.28237	0.965665
					11.2	0.0253911	11.2	0.0513332					10.3271		17.5473	21.2944	4.8123	0.949143
					11.25	0.0266439	11.25	0.0578146					12.5179		17.6808	35.2081	4.8944	0.580941
					11.3	0.0246441	11.3	0.0537115					13.3918		18.1576	65.9412	4.67953	0.88927
					11.35	0.0218739	11.35	0.0546385					12.6869		13.3515	68.3599	3.51264	2.1876
					11.4	0.0237819	11.4	0.0455197					7.46931		18.5114	69.1806	0.581644	2.07898
					11.45	0.0223338	11.45	0.0518337					10.7196		21.8992	36.1644	0.900792	2.10155
					11.5	0.0185636	11.5	0.0539355					12.0866		22.8574	44.3925	1.02342	1.29463
					11.55	0.0187013	11.55	0.0510618					14.9045		24.801	23.7801	1.03401	1.46146
					11.6	0.0197705	11.6	0.0433424					25.2247		1.55591	21.4022	1.05015	1.44394
					11.65	0.0135641	11.65	0.0444512					7.6327		2.08946	75.1427	2.01677	1.98429
					11.7	0.0162992	11.7	0.0392307					11.6319		2.36752	74.7243	2.91776	1.28512
					11.75	0.0171848	11.75	0.0383834					19.7729		2.54816	65.7978	3.33616	1.04087
					11.8	0.0318856	11.8	0.0413965					26.2639		2.65775	90.484	3.41949	1.49648
					11.85	0.0284142	11.85	0.0408895					29.7039		26.086	84.051	3.25866	1.30014
					11.9	0.0340699	11.9	0.04382					4.60824		33.7679	30.7351	3.90855	2.97156
					11.95	0.0270462	11.95	0.0346752					13.6008		33.716	33.21	6.16234	3.15626
					12	0.0260004	12	0.0290642					14.0653		35.6819	47.0288	7.78439	1.93009
					12.05	0.0269544	12.05	0.0330876					17.6764		6.65901	77.0809	9.26368	0.763677
					12.1	0.0271038	12.1	0.0286506					19.4609		9.46501	87.3719	8.84635	0.800321
					12.15	0.0275178	12.15	0.036599					4.34566		9.7614	22.5853	3.39145	0.785779
					12.2	0.0252876	12.2	0.0220988					8.93417		10.5282	28.2853	4.88444	1.16033
					12.25	0.0241383	12.25	0.0181358					10.1834		7.99467	30.0707	5.54794	1.91848
					12.3	0.0220467	12.3	0.036189					10.7742		11.9407	29.6423	6.06164	3.59312
					12.35	0.0194492	12.35	0.0451154					10.8876		12.5233	31.8281	5.86802	3.72492
					12.4	0.0337252	12.4	0.0781721					30.7582		12.9113	17.9528	2.43911	3.76964
					12.45	0.0317938	12.45	0.0879006					51.9036		7.68707	26.7786	3.71366	10.5477
					12.5	0.0336559	12.5	0.087362					45.0105		8.54091	28.902	4.54821	7.28671
					12.55	0.0286905	12.55	0.0769514					47.7481		8.25371	25.1281	5.39217	1.97059
					12.6	0.0294142	12.6	0.0754096					50.7099		7.6984	30.8347	5.55561	2.41894
					12.65	0.0261156	12.65	0.0881577					50.6672		7.66348	49.8167	3.38977	1.29577
					12.7	0.0224373	12.7	0.0534946					52.3075		8.09494	50.3551	4.41649	1.1662
					12.75	0.0208856	12.75	0.0547642					3.02941		7.55023	41.7575	5.35861	17.7767
					12.8	0.021081	12.8	0.0633107					4.2176		8.29629	42.716	5.61823	20.1179
					12.85	0.0217704	12.85	0.0577169					4.71333		8.32973	39.5106	5.62977	21.272
					12.9	0.0139313	12.9	0.052829					5.05648		10.3271	15.1838	1.64244	26.1485
					12.95	0.0280119	12.95	0.052997					5.56996		12.5179	21.4267	2.2706	22.3852
					13	0.0348286	13	0.0726307					5.37424		13.3918	28.7471	2.57311	4.09452
					13.05	0.0314374	13.05	0.0609375					2.73968		12.6869	29.6721	2.59268	4.07172
					13.1	0.0240807	13.1	0.0316967					3.2578		55.7497	30.7452	2.66259	3.58531
					13.15	0.0249204	13.15	0.0529331					3.15038		7.46931	23.022	1.95784	4.93046
					13.2	0.0244605	13.2	0.0375655					3.15088		10.7196	27.1727	2.71447	4.57992
					13.25	0.0261849	13.25	0.0479317					3.23457		12.0866	28.7258	3.21126	1.67475
					13.3	0.019874	13.3	0.0412327					4.11147		14.9045	28.5134	3.35177	1.80961
					13.35	0.0178049	13.35	0.0422151					5.08331		25.2247	31.4007	3.63677	2.56259
					13.4	0.018299	13.4	0.0429769					6.00056		7.6327	28.4278	0.228155	4.20013
					13.45	0.0158051	13.45	0.0400766					6.65673		11.6319	40.5012	0.306395	4.76088
					13.5	0.0148511	13.5	0.0319207					7.29567		19.7729	40.1484	0.347168	1.23067
					13.55	0.0144488	13.55	0.035109					7.22001		26.2639	41.0915	0.373657	1.54126
					13.6	0.0170696	13.6	0.0280948					8.82327		29.7039	40.7211	0.389728	1.63855
					13.65	0.0144722	13.65	0.0323013					8.74495		4.60824	29.1822	3.8252	1.6152
					13.7	0.0118513	13.7	0.0338416					9.14019		13.6008	29.4179	4.95166	1.73431
					13.75	0.0131618	13.75	0.018749					9.02812		14.0653	31.2577	4.94406	0.978244
					13.8	0.00947171	13.8	0.0339816					9.05282		17.6764	39.0533	5.23233	1.45916
					13.85	0.0121843	13.85	0.0386986					2.10534		19.4609	67.0576	0.976465	1.57486
					13.9	0.00962111	13.9	0.0377608					3.14475		4.34566	74.0902	1.38793	1.36923
					13.95	0.008506	13.95	0.0267592					3.6116		8.93417	69.5917	1.43139	1.68018
					14	0.00705788	14	0.0297902					3.65797		10.1834	75.6856	1.54384	2.71451
					14.05	0.00564397	14.05	0.0332973					3.46667		10.7742	75.4631	1.17232	2.74384
					14.1	0.00964451	14.1	0.0339952					2.12885		10.8876	20.0785	1.75097	2.27536
					14.15	0.00790839	14.15	0.0245475					3.34255		30.7582	37.5076	1.83639	2.32759
					14.2	0.00440285	14.2	0.0237267					3.34652		51.9036	34.6313	1.89329	2.15292
					14.25	0.00441455	14.25	0.0412284					3.66949		45.0105	38.7138	1.12722	0.827365
					14.3	0.00328774	14.3	0.0305585					3.42289		47.7481	36.3092	1.25242	1.16754
					14.35	0.00498876	14.35	0.0257043					3.74434		50.7099	26.5457	1.21031	1.56642
					14.4	0.00436775	14.4	0.0260124					3.98963		50.6672	30.581	1.12888	1.61683
					14.45	0.00440285	14.45	0.062518					4.9177		52.3075	28.4884	1.12376	1.6753
					14.5	0.00334534	14.5	0.106665					5.57374		3.02941	32.4067	1.18703	1.25446
					14.55	0	14.55	0.119463					5.2192		4.2176	41.6693	1.10715	1.48063
					14.6	0.00357484	14.6	0.12799					3.279		4.71333	6.99255	1.21655	1.56527
					14.65	0.0175637	14.65	0.115337					4.05889		5.05648	8.55869	1.22146	1.55369
					14.7	0.0157016	14.7	0.110234					2.73255		5.56996	25.5458	1.51434	1.71102
					14.75	0.0158393	14.75	0.113593					2.33847		5.37424	19.0683	1.83561	1.54902
					14.8	0.0170237	14.8	0.117497					2.00557		2.73968	29.6781	1.96374	2.2069
					14.85	0.0181037	14.85	0.0844797					1.5185		3.2578	32.952	1.86038	2.18768
					14.9	0.0101728	14.9	0.101561					1.86903		3.15038	32.9454	8.17504	2.23907
					14.95	0.0122077	14.95	0.0927024					1.75556		3.15088	35.0211	14.3004	2.21889
					15	0.00678158	15	0.0940646					1.81834		3.23457	41.0586	14.1561	1.59013
					15.05	0.00612727	15.05	0.0997654					2.25365		4.11147	95.4042	13.9934	1.60298
					15.1	0.0085177	15.1	0.0873362					1.60472		5.08331	90.2795	1.09529	1.70323
					15.15	0.00659798	15.15	0.0875107					1.8383		6.00056	91.5245	1.5719	2.12801
					15.2	0.00588517	15.2	0.0731046					1.84259		6.65673	94.2167	1.77236	3.65395
					15.25	0.00802359	15.25	0.0797023					1.64791		7.29567	86.6733	2.18556	4.03716
					15.3	0.00601207	15.3	0.076048					1.83875		7.22001	96.8644	3.6989	3.79204
					15.35	0.00603457	15.35	0.0772551					0.746455		8.82327	37.046	1.11924	4.1241
					15.4	0.00617317	15.4	0.0840826					0.805435		8.74495	38.6901	1.70567	4.11197
					15.45	0.00586267	15.45	0.0748323					0.831604		9.14019	43.7968	2.89946	1.09408
					15.5	0.0160814	15.5	0.0759166					0.852399		9.02812	49.2941	3.85129	2.04378
					15.55	0.0182531	15.55	0.0704556					0.807478		9.05282	49.1309	4.35572	1.88706
					15.6	0.0151157	15.6	0.0654923					4.37946		2.10534	85.3499	0.675744	2.10951
					15.65	0.0150239	15.65	0.069749					6.17426		3.14475	94.6737	1.9944	1.97848
					15.7	0.0123337	15.7	0.0578598					5.80579		3.6116	97.8378	2.06251	1.44647
					15.75	0.0112996	15.75	0.0633969					6.10833		3.65797	10.7962	2.59204	1.66635
					15.8	0.00985062	15.8	0.0515845					6.78785		3.46667	16.0758	2.85371	1.55233
					15.85	0.012989	15.85	0.0646852					1.18257		2.12885	16.8206	0.637239	1.76583
					15.9	0.00994332	15.9	0.0742069					1.52815		3.34255	15.5898	1.31009	2.27055
					15.95	0.0134147	15.95	0.0545042					1.75882		3.34652	14.398	1.49328	0.381023
					16	0.0123337	16	0.075997					1.67241		3.66949	8.32635	1.57992	0.466362
					16.05	0.00571327	16.05	0.063715					1.59776		3.42289	7.42176	1.59654	1.39198
					16.1	0.00585097	16.1	0.0649372					1.33161		3.74434	6.07093	4.51033	1.03903
					16.15	0.0192422	16.15	0.0640734					1.96717		3.98963	7.03798	7.61105	1.61715
					16.2	0.0161039	16.2	0.0485894					2.57363		4.9177	19.555	18.3297	1.79555
					16.25	0.0178859	16.25	0.0661292					2.63236		5.57374	18.3966	14.7801	1.79519
					16.3	0.0169886	16.3	0.0425274					2.58136		5.2192	23.4081	11.4211	1.90829
					16.35	0.014897	16.35	0.0510481					2.95732		3.279	21.9236	6.60025	2.23728
					16.4	0.0152651	16.4	0.0472983					2.99395		4.05889	21.3497	7.0017	5.19856
					16.45	0.0102304	16.45	0.0489952					6.40029		2.73255	19.8741	7.43601	4.91931
					16.5	0.0136559	16.5	0.0455706					11.1458		2.33847	21.0155	7.42974	6.39793
					16.55	0.0142418	16.55	0.034006					1.80095		2.00557	24.5116	7.67027	7.91332
					16.6	0.00963281	16.6	0.0479496					4.18698		1.5185	18.0875	0.444227	4.98715
					16.65	0.0138512	16.65	0.126056					6.68846		1.86903	15.9467	0.618461	7.22292
					16.7	0.0112645	16.7	0.169524					24.7274		1.75556	14.8394	0.691154	5.73805
					16.75	0.0108514	16.75	0.221778					11.1226		1.81834	16.0987	0.741472	5.13385
					16.8	0.00729909	16.8	0.242887					5.82936		2.25365	18.12	0.81677	4.72281
					16.85	0.00656378	16.85	0.247296					6.03668		1.60472	16.0956	0.788069	5.59043
					16.9	0.0101035	16.9	0.215434					6.1291		1.8383	13.8273	0.401742	5.57449
					16.95	0.0180461	16.95	0.225644					2.43653		1.84259	12.0953	0.477718	5.73135
					17	0.0227478	17	0.214657					6.15154		1.64791	96.6118	0.461966	5.27812
					17.05	0.0201044	17.05	0.223489					7.52339		1.83875	65.0548	0.462039	2.01863
					17.1	0.0169886	17.1	0.211198					9.42469		0.746455	1.65638	0.474311	2.10822
					17.15	0.0201962	17.15	0.193421					6.86687		0.805435	2.17256	0.602899	2.38648
					17.2	0.0129196	17.2	0.169396					40.7755		0.831604	2.33065	0.745408	2.68603
					17.25	0.0142193	17.25	0.178227					42.9448		0.852399	2.47103	0.879911	2.67713
					17.3	0.0146675	17.3	0.178186					12.3383		0.807478	1.99257	0.97613	4.6507
					17.35	0.0114949	17.35	0.178298					9.46213		4.37946	4.26712	1.06982	5.15875
					17.4	0.0114598	17.4	0.162961					5.87453		6.17426	6.17845	1.05873	5.33116
					17.45	0.0238395	17.45	0.164375					4.89801		5.80579	6.5225	1.29383	0.588286
					17.5	0.0222762	17.5	0.158883					2.00461		6.10833	8.91697	1.28234	0.875966
					17.55	0.0237135	17.55	0.158349					2.89599		6.78785	7.57223	1.3403	0.916551
					17.6	0.018506	17.6	0.140859					3.46901		1.18257	1.21139	1.32387	0.849483
					17.65	0.0230583	17.65	0.142336					3.49679		1.52815	1.49274	1.32749	0.784543
					17.7	0.0178508	17.7	0.143228					3.5383		1.75882	2.13294	0.308724	0.453701
					17.75	0.0180002	17.75	0.130887					3.5829		1.67241	2.38449	0.46114	0.404411
					17.8	0.0306103	17.8	0.131777					9.37087		1.59776	1.89685	0.529598	0.330804
					17.85	0.0321502	17.85	0.131848					6.80172		1.33161	3.04067	0.536398	0.383499
					17.9	0.0257133	17.9	0.119018					11.1695		1.96717	2.3013	0.508346	1.06555
					17.95	0.0287823	17.95	0.116668					9.17165		2.57363	1.62439	0.31217	1.00243
					18	0.0245406	18	0.105855					9.48246		2.63236	4.36013	0.490146	1.2755
					18.05	0.0228972	18.05	0.115973					11.4579		2.58136	2.3533	0.490728	1.19461
					18.1	0.0210233	18.1	0.107313					11.58		2.95732	2.99255	0.538087	1.16334
					18.15	0.0173108	18.15	0.0882237					7.59937		2.99395	2.31003	0.501926	1.08294
					18.2	0.0272649	18.2	0.0952071					7.93574		26.4956	3.01994	0.549063	1.14513
					18.25	0.0351274	18.25	0.0963912					10.7556		29.9659	2.29945	0.585032	1.33563
					18.3	0.031081	18.3	0.0925257					7.61191		4.6489	3.46186	0.721122	0.985583
					18.35	0.0269085	18.35	0.095905					9.30031		13.7208	2.18992	0.817323	0.86893
					18.4	0.0273684	18.4	0.100045					10.455		14.1894	3.09795	0.765334	0.808596
					18.45	0.0233796	18.45	0.0780256					9.98268		17.8324	3.09537	0.480827	0.877217
					18.5	0.023943	18.5	0.0846377					9.63937		19.6326	3.54183	0.595189	0.987358
					18.55	0.022449	18.55	0.090001					9.15326		4.384	2.81121	0.400696	0.877046
					18.6	0.0241734	18.6	0.0722609					15.7144		9.013	12.9664	0.342909	0.753447
					18.65	0.0400469	18.65	0.0692895					16.779		10.2733	18.4194	0.294093	0.65907
					18.7	0.0368743	18.7	0.0878604					8.95506		10.8693	18.7081	0.22267	5.71709
					18.75	0.0395177	18.75	0.081318					9.63502		10.9837	19.3222	0.274071	6.53052
					18.8	0.0354721	18.8	0.0500687					10.4351		31.0296	18.0835	0.257432	6.44948
					18.85	0.0351382	18.85	0.067905					8.5074		52.3616	11.0584	0.266639	5.26436
					18.9	0.0338854	18.9	0.101465					13.3319		45.4076	13.05	0.330471	3.54483
					18.95	0.0427595	18.95	0.136112					15.2941		48.1694	12.8161	0.235314	0.0902558
					19	0.0423572	19	0.135085					7.466		51.1573	13.1531	0.269565	0.118383
					19.05	0.0427478	19.05	0.125586					4.87601		51.1142	12.4446	0.270194	0.126997
					19.1	0.0375988	19.1	0.119109					8.43401		52.769	18.573	0.241647	0.134646
					19.15	0.0348511	19.15	0.108353					10.423		3.05614	18.5433	0.269631	0.108575
					19.2	0.0358285	19.2	0.119458					6.6073		4.25481	19.2924	0.109459	0.232515
					19.25	0.0339322	19.25	0.0845307					9.4016		4.75492	18.6426	0.118108	0.336663
					19.3	0.0312538	19.3	0.099927					8.83515		5.10109	43.0449	0.121945	0.35541
					19.35	0.0281964	19.35	0.11531					10.8383		5.61911	63.4725	0.124994	0.485884
					19.4	0.0291045	19.4	0.0839383					10.1		5.42166	62.1989	0.118407	0.41261
					19.45	0.0287589	19.45	0.0876787					12.1535		2.76385	59.0889	0.642196	0.0660085
					19.5	0.0256674	19.5	0.106632					12.9182		3.28654	54.9941	0.905382	0.081339
					19.55	0.0256899	19.55	0.0959697					11.1739		3.17818	20.4737	0.851351	0.116224
					19.6	0.0265062	19.6	0.0824037					9.95542		3.17868	31.3474	0.895714	0.12993
					19.65	0.0228738	19.65	0.0861837					10.7878		3.26311	30.4457	0.995358	0.103359
					19.7	0.0243795	19.7	0.0861823					9.31253		4.14775	30.013	0.17341	0.165685
					19.75	0.0250122	19.75	0.0761586					14.6812		5.12816	29.6174	0.224085	0.125398
					19.8	0.0186788	19.8	0.073855					9.89626		6.0535	6.33231	0.25791	0.0885128
					19.85	0.0201845	19.85	0.0835275					8.47978		6.71546	7.57123	0.245239	0.237583
					19.9	0.022782	19.9	0.086226					9.0949		7.36004	7.51846	0.234293	0.128231
					19.95	0.0193457	19.95	0.141614					8.739		7.28371	3.51276	0.195265	0.163064
					20	0.0194375	20	0.162062					8.756		8.90112	7.12914	0.288462	0.125873
					20.05	0.0198515	20.05	0.144401					10.974		8.82211	62.829	0.377393	0.164556
					20.1	0.0164144	20.1	0.143147					11.464		9.22083	41.0471	0.386005	0.125297
					20.15	0.017966	20.15	0.152387					12.633		9.10777	26.5973	0.378526	0.188636
					20.2	0.016184	20.2	0.129047					8.01		9.1327	21.3089	0.433655	0.119328
					20.25	0.0144146	20.25	0.127309					8.65301		2.12392	20.6774	0.439027	0.168807
					20.3	0.0154721	20.3	0.128135					12.504		3.1725	27.1452		0.168666
					20.35	0.0151274	20.35	0.12062					13.57		3.64347	25.0516		0.192994
					20.4	0.0144722	20.4	0.107978					15.469		3.69024	20.3086		0.153182
					20.45	0.0132077	20.45	0.125251					16.11		3.49726	18.0916		0.706536
					20.5	0.0121042	20.5	0.104679					14.455		2.14763	17.6852		1.00367
					20.55	0.0142418	20.55	0.0892262					12.253		3.37205	18.8992		1.0194
					20.6	0.0153569	20.6	0.105422					12.161		3.37605	28.7516		1.05286
					20.65	0.0180578	20.65	0.108063					5.3696		3.70186	27.9118		0.985367
					20.7	0.0184601	20.7	0.101008					5.8261		3.45309	60.0633		0.60257
					20.75	0.0161498	20.75	0.09861					6.126		3.77737	50.3296		0.711092
					20.8	0.0306328	20.8	0.0970798					6.22829		4.02483	20.0147		0.698347
					20.85	0.0272766	20.85	0.138235					4.7488		4.96109	21.6552		0.716709
					20.9	0.024897	20.9	0.176555					5.42361		5.62292	63.9512		0.678102
					20.95	0.0225984	20.95	0.183133					6.0902		5.26525	61.6122		1.01204
					21	0.021702	21	0.162426					4.74731		3.30793	30.1364		1.01042
					21.05	0.0220809	21.05	0.170715					4.8536		4.09471	7.47816		1.05124
					21.1	0.0211611	21.1	0.157855					4.4681		2.75666	13.7827		1.01583
					21.15	0.0210927	21.15	0.144517					5.48859		2.3591	19.9728		2.34551
					21.2	0.0220125	21.2	0.134243					3.656		2.02326	10.9243		3.4586
					21.25	0.0316561	21.25	0.145847					4.9714		1.5319	11.9126		3.38921
					21.3	0.0335641	21.3	0.133314					4.38331		1.88552	26.6848		3.21975
					21.35	0.027966	21.35	0.12865					4.54909		1.77105	29.5327		2.99662
					21.4	0.0306787	21.4	0.148958					3.81451		1.83439	32.56		1.11561
					21.45	0.0271389	21.45	0.117381					3.6921		2.27354	28.7422		1.70812
					21.5	0.0251616	21.5	0.120252					2.937		1.61888	57.5849		1.65898
					21.55	0.0234948	21.55	0.129841					2.758		1.85452	96.9793		1.6354
					21.6	0.020288	21.6	0.103649					3.0167		1.85885	89.5915		1.61385
					21.65	0.0219891	21.65	0.11101					2.488		1.66245	88.0928		0.345046
					21.7	0.0225291	21.7	0.114499					3.53811		1.85498	54.3128		0.412555
					21.75	0.021081	21.75	0.101665					2.2351		0.753041	61.5579		0.40968
					21.8	0.0219432	21.8	0.094433					2.3733		0.812541	12.2919		0.191409
					21.85	0.0291387	21.85	0.106125					2.7812		0.838941	17.9		0.388465
					21.9	0.0350815	21.9	0.101334					1.3716		0.859919	20.9348		3.42354
					21.95	0.0334831	21.95	0.0908354					2.01729		0.814603	24.2296		2.23665
					22	0.0300928	22	0.130443					9.9994		4.4181	26.6418		1.44928
					22.05	0.0285411	22.05	0.121959					9.4179		6.22874	82.1722		1.16112
					22.1	0.0276096	22.1	0.126173					10.0904		5.85702	64.7039		1.12671
					22.15	0.0221043	22.15	0.11207					29.1056		6.16222	54.5906		1.47914
					22.2	0.0235983	22.2	0.099359					14.02		6.84774	50.4946		1.36506
					22.25	0.0213914	22.25	0.0983616					19.2956		1.19301	43.0598		1.10661
					22.3	0.020081	22.3	0.112665					12.0118		1.54163	83.4963		0.985808
					22.35	0.0250239	22.35	0.114724					18.1856		1.77434	69.2193		0.963661
					22.4	0.0199775	22.4	0.0958418					8.7105		1.68716	63.7614		1.02981
					22.45	0.0194492	22.45	0.0880902					9.7281		1.61186	63.2093		1.56667
					22.5	0.0289659	22.5	0.105565					9.9601		1.34336	25.8109		1.52091
					22.55	0.029127	22.55	0.091226					18.6927		1.98452	21.6688		3.27284
					22.6	0.0284025	22.6	0.0811255					2.6462		2.59634	24.6987		2.74245
					22.65	0.0261498	22.65	0.0827915					8.23554		2.65559	21.1234		1.0906
					22.7	0.0240006	22.7	0.083218					15.3485		2.60414	25.1073		1.17999
					22.75	0.0282999	22.75	0.0725632					1.99725		2.98341	31.5398		3.48469
					22.8	0.037012	22.8	0.0786309					2.38503		3.02036	29.2225		3.35724
					22.85	0.0345982	22.85	0.104571					2.36795			31.3697		1.64213
					22.9	0.0302764	22.9	0.135404					3.34633			28.9989		0.407484
					22.95	0.0312655	22.95	0.167685					25.2829			27.8777		0.751015
					23	0.0255639	23	0.164727					2.26813			34.4244		1.08832
					23.05	0.0242193	23.05	0.171358					13.2442			32.6317		0.595265
					23.1	0.0251382	23.1	0.14588					6.4442			29.2887		0.649114
					23.15	0.0320008	23.15	0.156537					6.54856			29.7031		1.45405
					23.2	0.0365062	23.2	0.14685					5.78039			24.1116		1.60923
					23.25	0.0340348	23.25	0.127587					6.48181			87.7848		1.77419
					23.3	0.0312304	23.3	0.12286					6.88041			89.8492		1.56616
					23.35	0.0295987	23.35	0.129349					6.87952			76.5611		3.13779
					23.4	0.0267708	23.4	0.108782					11.4942			74.6697		5.28439
					23.45	0.0307129	23.45	0.129243					8.05275			89.0228		4.88183
					23.5	0.024564	23.5	0.120068					8.2624			81.8909		5.64417
					23.55	0.0247017	23.55	0.108182					6.5358			83.569		4.80016
					23.6	0.021575	23.6	0.112246					7.05357			72.3489		2.9595
					23.65	0.0210693	23.65	0.0952178					5.96859			73.3836		3.35428
					23.7	0.0317596	23.7	0.106379					8.65945			32.0884		9.38632
					23.75	0.0341959	23.75	0.113091					8.32434			34.4689		9.11582
					23.8	0.035644	23.8	0.106993					6.35585			34.744		7.42234
					23.85	0.0346099	23.85	0.0952911					31.557			35.8799		0.669786
					23.9	0.0275871	23.9	0.0936273					13.7709			30.5601		0.975366
					23.95	0.028587	23.95	0.107129					10.2583			39.0267		1.14073
					24	0.023322	24	0.102344					6.8248			39.2686		1.32027
					24.05	0.0261273	24.05	0.0986416					5.77901			39.6834		1.45171
					24.1	0.0284376	24.1	0.101782					9.15194			36.7064		4.47755
					24.15	0.0381271	24.15	0.0819262					15.218			29.974		3.52571
					24.2	0.0343345	24.2	0.0855913					13.2775			32.7585		2.97463
					24.25	0.0275979	24.25	0.0886668					7.83961			32.6995		2.75144
					24.3	0.027966	24.3	0.0860207					8.51194			33.2257		2.34632
					24.35	0.0316669	24.35	0.0925609					11.5941			26.02		5.53922
					24.4	0.0272649	24.4	0.0867919					32.5916			51.2893		4.5497
					24.45	0.0257016	24.45	0.0785555					5.87795			51.1013		3.77175
					24.5	0.0310585	24.5	0.0840474					8.332			50.1921		3.47435
					24.55	0.0400928	24.55	0.0811959					9.84941			46.572		3.44426
					24.6	0.030127	24.6	0.0899536					10.1598			33.662		1.40643
					24.65	0.0306328	24.65	0.0966769					9.15901			53.298		1.18073
					24.7	0.0363451	24.7	0.0824396					10.4457			50.8664		1.34583
					24.75	0.0259428	24.75	0.0835498					18.4765			50.4123		1.15101
					24.8	0.0245982	24.8	0.0843763					19.1452			47.9678		1.36809
					24.85	0.0282072	24.85	0.0965039					28.2288			48.0163		1.7186
					24.9	0.0269661	24.9	0.0701009					4.32271			62.5813		1.59233
					24.95	0.0234489	24.95	0.063216					13.4842			68.878		1.70933
					25	0.0237711	25	0.0770576					12.6802			66.367		1.58015
					25.05	0.022368	25.05	0.0860314					10.1381			59.6659		1.51905
					25.1	0.0200351	25.1	0.168059					13.6356			54.1629		1.87578
					25.15	0.0211151	25.15	0.205855					12.175			28.6026		1.7781
					25.2	0.0167357	25.2	0.218393					15.6292			64.9523		1.59593
					25.25	0.0184718	25.25	0.204762					14.9414			72.7796		1.61852
					25.3	0.0275754	25.3	0.181954					11.1021			72.2611		1.31384
					25.35	0.0349888	25.35	0.188301					15.2289			68.8879		4.78338
					25.4	0.0288516	25.4	0.194293					15.5068			67.6464		4.89587
					25.45	0.0294835	25.45	0.182867					7.861			79.5618		4.1718
					25.5	0.0257826	25.5	0.177447					3.0781			65.0957		4.06874
					25.55	0.0252534	25.55	0.173083					2.4297			89.0126		4.85083
					25.6	0.0258051	25.6	0.149293					3.7846			86.5722		4.46222
					25.65	0.0209775	25.65	0.152072					5.04587			36.0029		4.55366
					25.7	0.036265	25.7	0.153					5.45605			41.4927		3.94228
					25.75	0.0334264	25.75	0.145186					4.30401			44.6518		3.99866
					25.8	0.0346558	25.8	0.14621					7.56629			42.8926		1.74849
					25.85	0.02838	25.85	0.141329					8.06863			29.287		1.8782
					25.9	0.0258969	25.9	0.144339					7.74419			49.34		1.8932
					25.95	0.0262767	25.95	0.152335					7.91337			41.0079		1.95509
					26	0.0231384	26	0.127696					7.37516			50.2286		1.66521
					26.05	0.026058	26.05	0.113206					7.14446			6.7894		2.12656
					26.1	0.0236559	26.1	0.139492					2.6035			11.0755		2.13974
					26.15	0.0292881	26.15	0.118507					1.1027			11.5314		2.16234
					26.2	0.0372424	26.2	0.138875					1.95886			14.4806		2.00012
					26.25	0.0335065	26.25	0.122933					2.42621			13.1019		1.63328
					26.3	0.0292764	26.3	0.127146					3.85096			30.1404		1.785
					26.35	0.142473	26.35	0.110585					3.47411			29.5006		1.78179
					26.4	0.170531	26.4	0.100574					2.45607			26.3		1.81047
					26.45	0.170542	26.45	0.0985669					3.10468			33.7486		1.41783
					26.5	0.161163	26.5	0.154485					27.2411			25.484		2.79475
					26.55	0.189864	26.55	0.271876					21.6719			90.9624		2.7845
					26.6	0.18506	26.6	0.252442					23.4578			97.5335		2.73496
					26.65	0.188749	26.65	0.286853					30.6999			90.8792		2.5377
					26.7	0.177532	26.7	0.399425					31.3205			13.4397		1.83424
					26.75	0.191565	26.75	0.424762					39.6166			15.0306		2.9042
					26.8	0.25421	26.8	0.443321					16.8171			17.6375		2.7717
					26.85	0.244233	26.85	0.454227					24.9582			19.4359		2.74696
					26.9	0.235325	26.9	0.468422					31.4193			22.9827		2.61376
					26.95	0.223405	26.95	0.446255					37.4704			16.2309		2.6164
					27	0.204831	27	0.428748					18.6			25.1211		3.41004
					27.05	0.19529	27.05	0.403082					12.1697			34.5479		3.75315
					27.1	0.192922	27.1	0.400426					13.382			40.1501		3.61633
					27.15	0.185634	27.15	0.375963					17.5263			41.6804		3.25119
					27.2	0.174899	27.2	0.364861					44.1904			31.4084		2.95133
					27.25	0.162025	27.25	0.333527					4.226			49.4392		1.55855
					27.3	0.167152	27.3	0.348169					4.8015			56.0716		10.5339
					27.35	0.27882	27.35	0.309525					4.00009			63.0246		10.0953
					27.4	0.265325	27.4	0.300954					5.694			62.529		8.4184
					27.45	0.267808	27.45	0.297694					7.64955			10.1681		7.40317
					27.5	0.276969	27.5	0.373321					5.68186			13.7516		3.53924
					27.55	0.275302	27.55	0.480125					5.09641			23.8139		3.96575
					27.6	0.269037	27.6	0.424762					5.30128			23.5771		3.9375
					27.65	0.266061	27.65	0.418519					4.8702			25.3468		3.75369
					27.7	0.26067	27.7	0.394569					4.94484			13.5971		3.68604
					27.75	0.242279	27.75	0.436768					4.41411			16.593		4.33531
					27.8	0.24244	27.8	0.413754					5.83443			19.4116		3.54705
					27.85	0.249739	27.85	0.4095					4.73876			22.6397		4.85028
					27.9	0.247912	27.9	0.412419					5.13194			27.1768		5.52621
					27.95	0.240693	27.95	0.404365					4.92536			9.32681		5.43087
					28	0.236175	28	0.380771					5.11791			13.4631		4.7173
					28.05	0.228773	28.05	0.379867					35.0863			16.0328		1.96179
					28.1	0.217819	28.1	0.336946					6.76742			15.543		2.26093
					28.15	0.21052	28.15	0.356258					5.90406			17.3081		2.43307
					28.2	0.210256	28.2	0.33494					11.2573			17.7933		2.33721
					28.25	0.23098	28.25	0.320489					8.13462			29.3683		1.59584
					28.3	0.230302	28.3	0.32762					5.53062			35.7498		2.68853
					28.35	0.326786	28.35	0.317581					17.929			37.7335		2.23451
					28.4	0.315774	28.4	0.298353					10.9838			38.6665		2.73695
					28.45	0.301785	28.45	0.313332					7.41079			52.2306		0.369953
					28.5	0.293418	28.5	0.393909					9.72443			20.5805		0.603501
					28.55	0.286004	28.55	0.459996					15.3444			20.8013		0.628342
					28.6	0.270544	28.6	0.446212					18.1466			26.8544		0.789047
					28.65	0.247854	28.65	0.411103					20.7073			31.9812		0.71392
					28.7	0.247118	28.7	0.419044					25.3836			28.8613		1.64234
					28.75	0.234497	28.75	0.417522					9.76152			19.5726		1.60748
					28.8	0.227589	28.8	0.397919					5.19057			30.1116		1.43308
					28.85	0.219382	28.85	0.396375					2.80584			36.5911		1.83895
					28.9	0.284762	28.9	0.373132					8.76414			45.6688		1.38862
					28.95	0.282142	28.95	0.392195					10.6517			49.2524		4.95653
					29	0.270383	29	0.374977					11.533			43.8039		5.6896
					29.05	0.269682	29.05	0.354451					12.6427			55.0509		5.31458
					29.1	0.262682	29.1	0.349498					14.4051			71.6381		5.54144
					29.15	0.245383	29.15	0.353018					4.76955			69.9123		4.95199
					29.2	0.24113	29.2	0.363486					11.1629			69.0333		0.732328
					29.25	0.228704	29.25	0.376599					8.0747			34.7794		0.819013
					29.3	0.246325	29.3	0.373113					10.1485			88.0551		0.961064
					29.35	0.327706	29.35	0.349417					2.3861			83.7184		1.05906
					29.4	0.311992	29.4	0.338178					4.0337			85.9288		1.25232
					29.45	0.303992	29.45	0.330145					25.5124			68.7891		0.884419
					29.5	0.296808	29.5	0.446771					31.9042			9.63938		1.36885
					29.55	0.288475	29.55	0.492997					36.5456			15.2102		1.88251
					29.6	0.276934	29.6	0.470398					41.2892			17.9879		2.18777
					29.65	0.285912	29.65	0.496511					45.3015			20.5262		2.27116
					29.7	0.281578	29.7	0.488717					4.87846			25.1616		1.71144
					29.75	0.275625	29.75	0.456094					5.56243			8.68749		2.69394
					29.8	0.26036	29.8	0.448269					20.8172			10.5586		3.05533
					29.85	0.250015	29.85	0.424891					26.894			11.4322		3.4342
					29.9	0.241233	29.9	0.434103					31.5244			12.5322		3.4072
					29.95	0.249578	29.95	0.38409					34.2624			14.2791		0.554058
					30	0.289958	30	0.390935					37.652			59.284		0.749324
					30.05	0.270429	30.05	0.409828					6.0763			61.8208		1.29761
					30.1	0.282866	30.1	0.383453					33.1263			59.9108		1.28471
					30.15	0.274267	30.15	0.369251					37.6188			58.1271		1.38114
					30.2	0.258624	30.2	0.39778					43.5173			58.9879		0.740905
					30.25	0.252992	30.25	0.386029					44.5787			25.2893		0.90415
					30.3	0.271612	30.3	0.384449					50.6555			31.6252		1.05774
					30.35	0.344395	30.35	0.37815					8.83675			36.226		1.23363
					30.4	0.335533	30.4	0.361747					5.41204			40.9281		1.48086
					30.45	0.333705	30.45	0.349053					4.04827			44.9053		0.508216
					30.5	0.33866	30.5	0.461704					8.79367			20.6351		0.733602
					30.55	0.327211	30.55	0.516408					33.6808			26.6588		0.873627
					30.6	0.30774	30.6	0.500634					36.5894			31.2487		0.846933
					30.65	0.307613	30.65	0.49049					36.5819			33.9627		0.943115
					30.7	0.293326	30.7	0.471239					40.337			37.3227		0.969554
					30.75	0.287533	30.75	0.451203					43.5833			32.8366		1.60027
					30.8	0.268578	30.8	0.447281					9.68409			37.2898		1.948
					30.85	0.282257	30.85	0.443256					5.08802			43.1367		2.05609
					30.9	0.271486	30.9	0.439723					3.04367			44.1888		2.10693
					30.95	0.266912	30.95	0.409005					4.19707			50.2125		2.84603
					31	0.26813	31	0.408181					3.23166			33.3862		1.12143
					31.05	0.250738	31.05	0.383076					3.47588			36.2694		1.13346
					31.1	0.244934	31.1	0.373243					14.8237			36.262		1.46329
					31.15	0.237233	31.15	0.378391					16.6091			39.9843		1.74265
					31.2	0.235498	31.2	0.346225					15.9882			43.2021		1.57265
					31.25	0.220003	31.25	0.330725					16.3595			14.6941		1.0665
					31.3	0.210611	31.3	0.329714					18.2785			16.4639		1.64078
					31.35	0.276739	31.35	0.313908					2.55278			15.8484		1.99384
					31.4	0.270256	31.4	0.324817					3.23301			16.2165		2.48849
					31.45	0.249486	31.45	0.340553					1.70344			18.1187		2.68376
					31.5	0.240601	31.5	0.315636					2.14545			4.85244		2.38687
					31.55	0.226601	31.55	0.304871					2.56499			6.38471		2.99971
					31.6	0.221394	31.6	0.298511					2.70319			7.28485		3.90355
					31.65	0.210784	31.65	0.287876					1.63171			9.10991		3.80951
					31.7	0.197807	31.7	0.266262					1.65819			10.5585		3.76161
					31.75	0.197359	31.75	0.260905					1.5621			8.82586		1.89513
					31.8	0.199727	31.8	0.26506					4.89526			12.2489		5.54349
					31.85	0.201141	31.85	0.247585					6.44105			16.1104		4.79811
					31.9	0.186037	31.9	0.244514					7.34913			17.6497		4.5618
					31.95	0.179186	31.95	0.244438					9.19029			19.8336		4.68225
					32	0.179301	32	0.227639					10.6516			4.93149		3.7483
					32.05	0.170934	32.05	0.237348					4.98711			6.98884		0.525248
					32.1	0.164899	32.1	0.220937					13.2002			7.81693		0.828802
					32.15	0.165312	32.15	0.220354					11.828			8.13007		0.980157
					32.2	0.153301	32.2	0.203633					11.8676			9.95249		1.11847
					32.25	0.148772	32.25	0.215882					10.5838			5.53645		1.37105
					32.3	0.136853	32.3	0.203423					8.90373			8.29511		0.47338
					32.35	0.138554	32.35	0.189828					12.3569			10.5956		0.575334
					32.4	0.130232	32.4	0.201039					16.2525			11.5498		0.622937
					32.45	0.124243	32.45	0.212104					17.8054			12.9493		0.682876
					32.5	0.122783	32.5	0.178019					20.0086			20.9324		0.778067
					32.55	0.116105	32.55	0.198358					14.3881			31.9711		3.23037
					32.6	0.109427	32.6	0.181152					11.8368			33.4766		3.36861
					32.65	0.111496	32.65	0.191312					9.78295			33.3867		3.26453
					32.7	0.110921	32.7	0.186373					11.7281			40.4043		3.16734
					32.75	0.101381	32.75	0.179392					13.0298			79.5618		3.21424
					32.8	0.102174	32.8	0.164694					2.355					1.37801
					32.85	0.106955	32.85	0.172902					4.975					1.72325
					32.9	0.0966908	32.9	0.17426					7.0505					1.97395
					32.95	0.097599	32.95	0.160671					7.8859					2.23017
					33	0.0879787	33	0.161283					8.2018					2.44688
					33.05	0.0915761	33.05	0.166175					10.0403					1.1244
					33.1	0.0898409	33.1	0.156722					5.5853					1.45263
					33.15	0.0841159	33.15	0.147029					8.3683					1.70273
					33.2	0.0851734	33.2	0.148636					10.6891					1.85062
					33.25	0.0810928	33.25	0.15326					11.6517					2.03371
					33.3	0.0823573	33.3	0.151927					13.0636					1.78926
					33.35	0.0814267	33.35	0.132028					6.94994					2.03191
					33.4	0.0814033	33.4	0.132475					4.64273					2.35051
					33.45	0.0794493	33.45	0.134929					5.1208					2.40784
					33.5	0.0778176	33.5	0.138648					4.85699					2.73607
					33.55	0.0753579	33.55	0.128377					5.97159					1.81921
					33.6	0.0765873	33.6	0.118096					4.15792					1.97631
					33.65	0.0648404	33.65	0.130592					6.7326					1.97591
					33.7	0.0703457	33.7	0.115384					13.1761					2.17874
					33.75	0.0664262	33.75	0.111085					16.8136					2.35408
					33.8	0.0627136	33.8	0.109487					8.92244					0.800679
					33.85	0.0681047	33.85	0.107474					5.95789					0.897113
					33.9	0.0615184	33.9	0.103208					9.60477					0.863576
					33.95	0.070622	33.95	0.120056					5.18118					0.883632
					34	0.0662543	34	0.110504					5.97354					0.987284
					34.05	0.0606904	34.05	0.0962899					11.3072					0.264409
					34.1	0.0612313	34.1	0.0970302					8.25886					0.347902
					34.15	0.0594835	34.15	0.103374										0.39695
					34.2	0.066185	34.2	0.0987019										0.496398
					34.25	0.0750933	34.25	0.149634										0.575329
					34.3	0.0790587	34.3	0.159947										0.48092
					34.35	0.0761508	34.35	0.185944										0.667438
					34.4	0.0728289	34.4	0.159324										0.877851
					34.45	0.0652076	34.45	0.178363										0.96173
					34.5	0.0620926	34.5	0.158039										1.08073
					34.55	0.0606679	34.55	0.168758										0.268716
					34.6	0.060748	34.6	0.156088										0.380821
					34.65	0.0610585	34.65	0.146421										0.425943
					34.7	0.0740124	34.7	0.137576										0.443006
					34.75	0.0743004	34.75	0.140098										0.542309
					34.8	0.0754263	34.8	0.125855										0.30168
					34.85	0.0743112	34.85	0.136474										0.451999
					34.9	0.0699326	34.9	0.140004										0.577353
					34.95	0.0690587	34.95	0.128749										0.629346
					35	0.067886	35	0.124621										0.705608
					35.05	0.0591505	35.05	0.121178										1.1406
					35.1	0.0605761	35.1	0.112955										1.7421
					35.15	0.0596221	35.15	0.116333										1.82413
					35.2	0.062116	35.2	0.10943										1.81924
					35.25	0.0534723	35.25	0.10309										2.20162
					35.3	0.0530817	35.3	0.0982474										4.33531
					35.35	0.0539898	35.35	0.110882
					35.4	0.0510927	35.4	0.0990538
					35.45	0.054691	35.45	0.111562
					35.5	0.0498633	35.5	0.0968055
					35.55	0.0508281	35.55	0.0938427
					35.6	0.0484836	35.6	0.100163
					35.65	0.0471732	35.65	0.100119
					35.7	0.0472542	35.7	0.0918507
					35.75	0.042449	35.75	0.0796578
					35.8	0.045311	35.8	0.0807184
					35.85	0.04415	35.85	0.0753637
					35.9	0.0412421	35.9	0.0713827
					35.95	0.0445757	35.95	0.0874446
					36	0.0410468	36	0.084991
					36.05	0.0396671	36.05	0.0803127
					36.1	0.0391154	36.1	0.0788054
					36.15	0.0450005	36.15	0.0854319
					36.2	0.0537018	36.2	0.0841278
					36.25	0.0522195	36.25	0.0687962
					36.3	0.0626101	36.3	0.0712096
					36.35	0.0684611	36.35	0.0855209
					36.4	0.067472	36.4	0.0965348
					36.45	0.0621277	36.45	0.118266
					36.5	0.058633	36.5	0.11999
					36.55	0.0579778	36.55	0.117926
					36.6	0.05253	36.6	0.113647
					36.65	0.0559087	36.65	0.120491
					36.7	0.0658403	36.7	0.107963
					36.75	0.0637946	36.75	0.089186
					36.8	0.0583801	36.8	0.0904469
					36.85	0.0575296	36.85	0.0952085
					36.9	0.0597247	36.9	0.091384
					36.95	0.0574036	36.95	0.0765141
					37	0.0532653	37	0.0849967
					37.05	0.0513231	37.05	0.0776982
					37.1	0.0504375	37.1	0.0955489
					37.15	0.0466215	37.15	0.078501
					37.2	0.0509892	37.2	0.0686748
					37.25	0.0481506	37.25	0.0892671
					37.3	0.0475638	37.3	0.0615364
					37.35	0.0490128	37.35	0.0751519
					37.4	0.0628405	37.4	0.0754987
					37.45	0.0592999	37.45	0.0720383
					37.5	0.0590812	37.5	0.0677312
					37.55	0.05884	37.55	0.0712247
					37.6	0.049461	37.6	0.132752
					37.65	0.0603691	37.65	0.136874
					37.7	0.0634841	37.7	0.132045
					37.75	0.0614032	37.75	0.11871
					37.8	0.0588283	37.8	0.118364
					37.85	0.0563578	37.85	0.10989
					37.9	0.0555523	37.9	0.110547
					37.95	0.0530466	37.95	0.107518
					38	0.0499668	38	0.109901
					38.05	0.054691	38.05	0.0926916
					38.1	0.0537711	38.1	0.107394
					38.15	0.0505293	38.15	0.0959273
					38.2	0.0534948	38.2	0.0813632
					38.25	0.0519324	38.25	0.0880435
					38.3	0.0538971	38.3	0.081583
					38.35	0.0547593	38.35	0.0935483
					38.4	0.0512538	38.4	0.0811658
					38.45	0.0599893	38.45	0.094331
					38.5	0.0636218	38.5	0.0848617
					38.55	0.0580696	38.55	0.0888198
					38.6	0.0580813	38.6	0.0825545
					38.65	0.0553111	38.65	0.0802064
					38.7	0.0665873	38.7	0.0626975
					38.75	0.075438	38.75	0.0654118
					38.8	0.0726678	38.8	0.0666656
					38.85	0.0728865	38.85	0.0622882
					38.9	0.129323	38.9	0.0612987
					38.95	0.124657	38.95	0.0695946
					39	0.136128	39	0.0595085
					39.05	0.120565	39.05	0.0552518
					39.1	0.120622	39.1	0.0570505
					39.15	0.118036	39.15	0.0505405
					39.2	0.111978	39.2	0.0459476
					39.25	0.105852	39.25	0.0620311
					39.3	0.106036	39.3	0.0495639
					39.35	0.101381	39.35	0.046125
					39.4	0.103978	39.4	0.0527471
					39.45	0.107702	39.45	0.0386046
					39.5	0.10622	39.5	0.0502252
					39.55	0.101094	39.55	0.0366026
					39.6	0.0947711	39.6	0.0381479
					39.65	0.0953462	39.65	0.0965786
					39.7	0.0962201	39.7	0.11004
					39.75	0.107335	39.75	0.126457
					39.8	0.112599	39.8	0.116466
					39.85	0.106875	39.85	0.109604
					39.9	0.101404	39.9	0.115306
					39.95	0.0970706	39.95	0.113276
					40	0.0952544	40	0.113637
					40.05	0.09407	40.05	0.0975645
					40.1	0.098427	40.1	0.108058
					40.15	0.0938864	40.15	0.0969218
					40.2	0.102611	40.2	0.0942297
					40.25	0.0996456	40.25	0.0939246
					40.3	0.0957719	40.3	0.0871452
					40.35	0.0898058	40.35	0.0864171
					40.4	0.0974954	40.4	0.0943138
					40.45	0.0992082	40.45	0.0904778
					40.5	0.10245	40.5	0.0831749
					40.55	0.10676	40.55	0.0881641
					40.6	0.151438	40.6	0.0744639
					40.65	0.172933	40.65	0.0670167
					40.7	0.158048	40.7	0.0639498
					40.75	0.154094	40.75	0.0707393
					40.8	0.146921	40.8	0.0529216
					40.85	0.133577	40.85	0.0658757
					40.9	0.134404	40.9	0.0614689
					40.95	0.13006	40.95	0.0412586
					41	0.125979	41	0.0694496
					41.05	0.118933	41.05	0.0526667
					41.1	0.120025	41.1	0.0529783
					41.15	0.125956	41.15	0.0483661
					41.2	0.121209	41.2	0.0514036
					41.25	0.112174	41.25	0.0638687
					41.3	0.174312	41.3	0.0476538
					41.35	0.171956	41.35	0.0470779
					41.4	0.167807	41.4	0.0381787
					41.45	0.157887	41.45	0.0394505
					41.5	0.151726	41.5	0.0564854
					41.55	0.164565	41.55	0.0748316
					41.6	0.156508	41.6	0.0940703
					41.65	0.151393	41.65	0.0842793
					41.7	0.145784	41.7	0.0832159
					41.75	0.136163	41.75	0.0711249
					41.8	0.136404	41.8	0.0667202
					41.85	0.133427	41.85	0.0765614
					41.9	0.140715	41.9	0.0787308
					41.95	0.144094	41.95	0.0712276
					42	0.127117	42	0.0595789
					42.05	0.125944	42.05	0.0701196
					42.1	0.126473	42.1	0.0572293
					42.15	0.116485	42.15	0.0585951
					42.2	0.126208	42.2	0.0429418
					42.25	0.125749	42.25	0.0519307
					42.3	0.124519	42.3	0.0649142
					42.35	0.120542	42.35	0.0938994
					42.4	0.112864	42.4	0.101809
					42.45	0.120864	42.45	0.126562
					42.5	0.115254	42.5	0.109863
					42.55	0.115737	42.55	0.102824
					42.6	0.11714	42.6	0.0979709
					42.65	0.121933	42.65	0.0992462
					42.7	0.11114	42.7	0.0986603
					42.75	0.106105	42.75	0.0892132
					42.8	0.111956	42.8	0.0890057
					42.85	0.116312	42.85	0.0836891
					42.9	0.111209	42.9	0.0962554
					42.95	0.137117	42.95	0.0884708
					43	0.164037	43	0.0974697
					43.05	0.157566	43.05	0.0730658
					43.1	0.149313	43.1	0.0709389
					43.15	0.147082	43.15	0.0768192
					43.2	0.15145	43.2	0.0851568
					43.25	0.147013	43.25	0.0827879
					43.3	0.143979	43.3	0.0568595
					43.35	0.144324	43.35	0.0652474
					43.4	0.138313	43.4	0.0666785
					43.45	0.142737	43.45	0.068845
					43.5	0.134921	43.5	0.0578167
					43.55	0.133599	43.55	0.0623557
					43.6	0.126244	43.6	0.0468725
					43.65	0.126013	43.65	0.0436785
					43.7	0.124645	43.7	0.0497412
					43.75	0.119485	43.75	0.0402296
					43.8	0.118278	43.8	0.0480164
					43.85	0.116473	43.85	0.0508765
					43.9	0.108439	43.9	0.0526681
					43.95	0.114657	43.95	0.0449466
					44	0.109461	44	0.0400881
					44.05	0.107541	44.05	0.0429008
					44.1	0.105392	44.1	0.0408629
					44.15	0.116278	44.15	0.0379878
					44.2	0.110347	44.2	0.0425181
					44.25	0.109048	44.25	0.0309642
					44.3	0.101829	44.3	0.0373185
					44.35	0.0969671	44.35	0.0437546
					44.4	0.102209	44.4	0.0469221
					44.45	0.104772	44.45	0.0311143
					44.5	0.0987483	44.5	0.0290161
					44.55	0.096392	44.55	0.0305147
					44.6	0.100208	44.6	0.0318755
					44.65	0.0992199	44.65	0.0311545
					44.7	0.0950591	44.7	0.0392149
					44.75	0.0929207	44.75	0.0302232
					44.8	0.0852769	44.8	0.0197357
					44.85	0.0873001	44.85	0.0264949
					44.9	0.0910703	44.9	0.0263793
					44.95	0.0901739	44.95	0.025221
					45	0.0842428	45	0.0285881
					45.05	0.0814609	45.05	0.0182973
					45.1	0.0863002	45.1	0.034164
					45.15	0.0808408	45.15	0.0292782
					45.2	0.0840817	45.2	0.0233569
					45.25	0.0790353	45.25	0.0199453
					45.3	0.0782775	45.3	0.0135171
					45.35	0.079875	45.35	0.0140039
					45.4	0.0759438	45.4	0.0233174
					45.45	0.0742077	45.45	0.0142402
					45.5	0.0687482	45.5	0.00813941
					45.55	0.0671624	45.55	0.0191195
					45.6	0.0645641	45.6	0.0128766
					45.65	0.0645641	45.65	0.0198225
					45.7	0.0625984	45.7	0.0169129
					45.75	0.0587023	45.75	0.0141548
					45.8	0.0622654	45.8	0.0164454
					45.85	0.0739665	45.85	0.00433719
					45.9	0.0676331	45.9	0
					45.95	0.0649439	45.95	0.00321627
					46	0.0652076	46	0.0111123
					46.05	0.0645299	46.05	0.0221082
					46.1	0.0657827	46.1	0.0176855
					46.15	0.0612079	46.15	0.0628777
					46.2	0.0666107	46.2	0.0770347
					46.25	0.0563344	46.25	0.10894
					46.3	0.0610009	46.3	0.133896
					46.35	0.0576448	46.35	0.111891
					46.4	0.059668	46.4	0.124108
					46.45	0.0522654	46.45	0.128467
					46.5	0.0553804	46.5	0.118132
					46.55	0.0527019	46.55	0.120865
					46.6	0.0467132	46.6	0.112483
					46.65	0.0569662	46.65	0.108947
					46.7	0.0533346	46.7	0.0978086
					46.75	0.0515067	46.75	0.100602
					46.8	0.054817	46.8	0.0872543
					46.85	0.0525642	46.85	0.0777908
					46.9	0.0489435	46.9	0.0928216
					46.95	0.0495411	46.95	0.0865994
					47	0.0513231	47	0.0750959
					47.05	0.0502881	47.05	0.0872012
					47.1	0.0535758	47.1	0.0820138
					47.15	0.0581272	47.15	0.0825962
					47.2	0.0572083	47.2	0.0810509
					47.25	0.0590011	47.25	0.0804541
					47.3	0.0577366	47.3	0.0849443
					47.35	0.0570931	47.35	0.0632138
					47.4	0.0596563	47.4	0.0709748
					47.45	0.0592657	47.45	0.0723779
					47.5	0.0601504	47.5	0.0686346
					47.55	0.0691847	47.55	0.0582497
					47.6	0.0661157	47.6	0.0658384
					47.65	0.0689894	47.65	0.0542874
					47.7	0.0658979	47.7	0.0638486
					47.75	0.0613807	47.75	0.046851
					47.8	0.0799326	47.8	0.0443312
					47.85	0.0732771	47.85	0.0572523
					47.9	0.0703349	47.9	0.0489707
					47.95	0.0726678	47.95	0.0599063
					48	0.0691622	48	0.0488171
					48.05	0.0746451	48.05	0.0476631
					48.1	0.0748863	48.1	0.0537122
					48.15	0.0704609	48.15	0.0368345
					48.2	0.071576	48.2	0.0512952
					48.25	0.0792882	48.25	0.0333985
					48.3	0.0775647	48.3	0.0309111
					48.35	0.0762543	48.35	0.0310956
					48.4	0.0778176	48.4	0.0298778
					48.45	0.071162	48.45	0.0358701
					48.5	0.069128	48.5	0.0313283
					48.55	0.0702539	48.55	0.0306138
					48.6	0.0672659	48.6	0.0297126
					48.65	0.0667133	48.65	0.0269782
					48.7	0.066059	48.7	0.0275404
					48.75	0.0682541	48.75	0.018069
					48.8	0.078507	48.8	0.0344534
					48.85	0.0769437	48.85	0.019997
					48.9	0.0719324	48.9	0.0215746
					48.95	0.0723455	48.95	0.0236585
					49	0.0681047	49	0.0302023
					49.05	0.065105	49.05	0.0275605
					49.1	0.0627253	49.1	0.0211869
					49.15	0.0644723	49.15	0.0237985
					49.2	0.0621277	49.2	0.0220888
					49.25	0.0614725	49.25	0.0215825
					49.3	0.072243	49.3	0.0173818
					49.35	0.069047	49.35	0.0115955
					49.4	0.0665297	49.4	0.0471497
					49.45	0.0734031	49.45	0.0833387
					49.5	0.0728406	49.5	0.0904462
					49.55	0.0700703	49.55	0.102987
					49.6	0.0752193	49.6	0.0888801
					49.65	0.0795186	49.65	0.0650183
					49.7	0.0794034	49.7	0.0882833
					49.75	0.0730935	49.75	0.0929573
					49.8	0.0780129	49.8	0.0670247
					49.85	0.0724266	49.85	0.069097
					49.9	0.0799893	49.9	0.0710976
					49.95	0.078093	49.95	0.0738694

## Sheet: Fig2
Panel A													Panel B							Panel C													Panel D
Soma						Dendrites							Cluster density		Cluster size		Nearest distance			Soma						Dendrites							Cluster density		Cluster size		Nearest distance
Cluster density		Sum Int/Soma		Cluster size		Clusters		Sum Int		Cluster size			CTL	U18	CTL	U18	CTL	U18		Cluster density		Sum Int/Soma		Cluster size		Clusters		Sum Int		Cluster size			CTL	U18	CTL	U18	CTL	U18
CTL	U18	CTL	U18	CTL	U18	CTL	U18	CTL	U18	CTL	U18		0.785943	1.50422	0.0652594	0.120705	0.762547	0.606662		CTL	U18	CTL	U18	CTL	U18	CTL	U18	CTL	U18	CTL	U18		1.99972	1.46105	0.0791471	0.114759	0.46156	1.13243
0.234034	0.473225	1849.64	7116.09	0.0424565	0.0565797	4	8	38819	169451	0.035	0.05575		0.39505	1.79701	0.0637845	0.103571	0.97607	0.739181		1.83376	0.941632	3761.28	4050.81	0.0544826	0.118869	3	15	0.0895	0.101	146629	30506		1.26739	2.37052	0.0777907	0.0975329	0.524341	0.676165
0.518831	0.31032	3765.21	8789.1	0.0512394	0.041806	2	4	52412	81888	0.0245	0.0305		0.70099	1.50107	0.0729558	0.07341	0.751655	0.67312		1.10297	0.987006	5568.28	3207.28	0.0624471	0.0935907	14	16	0.0523846	0.123	4487	129103		1.84126	0.916337	0.0820204	0.148186	0.662156	0.796902
0.391135	0.29905	5289.68	6184.39	0.0441895	0.0440441	2	11	174412	81907	0.0685	0.0352727		0.881511	0.69559	0.154472	0.114332	0.735613	0.909413		1.2424	1.29564	2764.77	3203.34	0.0532227	0.12661	14	15	0.036875	0.147538	11744	54448		1.11793	1.29211	0.0720381	0.117133	0.486993	0.621454
0.712039	0.209169	3721.8	14827.9	0.0366	0.0437179	7	10	77287	220502	0.0367143	0.0473		0.716182	2.24578	0.0697256	0.108173	0.58861	0.547091		1.72129	0.850831	1963.24	2268.12	0.0800604	0.100663	9	12	0.0649375	0.0858182	62678	66428		2.44102	1.74188	0.11354	0.0999792	0.652784	0.714553
0.167702	0.440662	4987.49	6191.36	0.0331386	0.0454328	10	10	74851	43500	0.034	0.0436		0.358715	0.419475	0.0757774	0.121684	1.31057	0.67235		0.911034	1.1059	1655.57	1654.4	0.0660079	0.0840625	28	14	0.133667	0.0742381	39022	102135		1.15464	1.48175	0.100028	0.0922495	0.582977	0.706487
0.203096	0.37008	6582.37	10410.7	0.0469756	0.0425	1	10	98616	57037	0.021	0.03175		0.773522	2.01515	0.0626493	0.101317	0.777666	0.582295		0.997754	0.794523	3281.38	2754.24	0.0758342	0.124838	40	33	0.110042	0.0716667	12881	91363		1.54565	1.46509	0.0704609	0.082876	0.490429	0.766663
0.484509	0.378375	5146	8479.9	0.0441304	0.0525865	2	11	69688	110615	0.047	0.0721		0.479952	2.02107	0.105474	0.11834	1.06242	0.570989		1.46694	1.07545	2016.78	4664.45	0.0739337	0.0941969	25	13	0.0888	0.0675	111356	34165		1.06358	1.13813	0.103892	0.103839	0.581936	0.944564
0.576464	0.40391	3337.45	8404.89	0.0579163	0.0820068	6	10	49451	172795	0.0611667	0.0440909		0.0535475	2.05155	0.138597	0.130523	0.75097	0.559911		1.19229	1.10161	1865.52	1096.58	0.0804667	0.0942456	31	23	0.104481	0.112467	90393	119319		0.98231	2.10013	0.0794939	0.11277	0.586019	0.452646
0.302327	0.324022	6610.06	9859.74	0.0360435	0.0455862	2	3	43686	68596	0.0595	0.0358		0.125914	1.9691	0.0574219	0.0955328	1.63942	0.673499		0.830948	1.09305	1503.25	1772.32	0.0666573	0.0793643	28	21	0.0742381	0.140037	31547	23810		1.35716	1.33783	0.0587702	0.0885974	0.525775	0.641946
1.36061	1.16387	3408.7	10410.7	0.102226	0.0848944	1	6	35411	139706	0.003	0.0616667		0.484185	0.946332	0.0541419	0.146986	0.873287	0.536601		0.973376	1.00716	1563.81	1835.71	0.0593784	0.0858143	22	12	0.0645758	0.126276	65482	45843		1.09236	1.97047	0.0928011	0.114694	0.637751	0.552311
0.936498	0.875628	5676.74	11101.4	0.0405108	0.0652642	10	8	37793	101671	0.0287	0.0536667		0.694637	1.35823	0.103475	0.0988576	0.888642	0.516968		0.714893	1.15316	4267.06	4645.36	0.0575	0.0940394	34	29	0.0386471	0.1239	114783	109406		2.05174	1.27303	0.107127	0.0949152	0.552653	0.645278
1.26165	1.6279	4462.23	5201.21	0.0435304	0.094655	7	14	29492	123969	0.0311429	0.043625		1.06569	1.32711	0.045916	0.112645	0.943678	0.570855		0.653286	1.05065	5924.68	4446.36	0.0838066	0.0949142	18	18	0.0575	0.172344	11738	17481		1.871	1.42278	0.0785207	0.125159	0.539666	0.57194
0.956247	1.13232	9210.3	5720.5	0.0524497	0.0771329	1	10	67254	128039	0.109	0.0790714		1.15574	3.54613	0.045309	0.109632	0.877308	0.564434		0.644953	1.09099	3262.81	4553.28	0.0703692	0.116117	15	14	0.0536923	0.185097	63859	54065		1.27916	1.16483	0.10884	0.111095	0.612883	0.639978
1.1373	1.2255	3265.03	2267.96	0.0500548	0.0849184	1	7	54554	66984	0.003	0.0775		0.631881	1.44482	0.0652594	0.105725	0.68194	0.905001		0.633229	0.936235	4743.07	3701.73	0.0684222	0.0992737	14	13	0.021	0.180545	61070	51071		0.633883	1.7197	0.0696234	0.115534	0.780991	0.531366
1.48852	1.64624	4175.97	7306.79	0.0479356	0.0711533	1	5	55106	92689	0.07	0.0421429		0.434118	2.51744	0.082918	0.10666	0.824297	0.507422		1.02872	0.802146	9845.1	4295.3	0.0824522	0.0861606	3	22	0.0669333	0.150926	33004	46174		1.1528	1.0212	0.0763904	0.114416	0.525666	0.527969
1.5252	1.20082	4852.65	2267.96	0.0985811	0.0854522	1	8	43072	119492	0.085	0.0856		0.729479	1.15115	0.104731	0.0998272	0.740555	0.738316		0.722301	0.912704	4612.12	3470.45	0.0674963	0.0973409	7	21	0.053	0.176906	100340	59749			1.35411		0.0966264		0.524671
0.791038	1.64265	5443.43	5169.1	0.0616891	0.0599547	3	8	41448	145510	0.0366667	0.052375		0.971608	1.38911	0.100293	0.101005	0.57607	0.627109		0.612627	0.698186	9192.89	3108.46	0.0711919	0.0902445	8	24	0.0435	0.1952	37095	6053			1.25874		0.114459		0.584819
1.52412	1.3753	5248.41	4845	0.0559265	0.0722511	6	1	46013	106778	0.0373333	0.054		1.28142	1.82143	0.0649917	0.100904	0.909097	0.482366		0.816439	0.790822	6121.22	5120.6	0.060514	0.113	26	26	0.0678571	0.2165	24051	17246
0.858027	1.54918	8675.28	7376.44	0.0770448	0.0848299	7	1	32463	90195	0.0351429	0.046		0.925564	1.63931	0.0806684	0.125401	0.639916	0.512473		0.532213	0.628876	6604.04	4315.09	0.0834948	0.0803404	12	15	0.07216	0.237136	6908	127018
0.781132	0.883289	6211.76	5450.75	0.0608563	0.0536168	9	1	30645	87183	0.0624444	0.073			1.76821		0.135894		0.453415		0.814031	0.581817	6138.48	5372.99	0.0520577	0.0827553	30	22	0.0660909	0.236217	1072	135997
0.684725	0.719803	8820.73	10143.9	0.0596667	0.0718687	1	3	68605	92008	0.003	0.021									1.16109	0.910033	11373.2	5038.47	0.0746851	0.0768577	24	18	0.0579655	0.194931	36830	72835
0.914244	1.40523	6944.78	9505.52	0.0624783	0.175436	1	34	90630	151684	0.003	0.021									1.83376	0.843885	9045.91	2725.12	0.0544826	0.0811971	10	21	0.066	0.15703	36803	63263
0.622218	1.24104	5586.64	5042.82	0.0939494	0.116144	14	18	80908	237563	0.116571	0.11075									1.10297	0.602667	10085.8	6169.17	0.0624471	0.0858767	25	14	0.0415556	0.2036	27835	126759
0.733909	1.38113	5087.39	2643.73	0.10747	0.120098	22	21	39385	96048	0.0651364	0.113794									1.2424	0.792549	11691.6	5748.86	0.0532227	0.0782482	19	16	0.0831667	0.151029	113428	70366
0.590778	0.904327	6355.3	4093.88	0.0603194	0.0900083	17	30	57407	58953	0.0473636	0.0747222									1.72129	0.941632	9975.38	4135.3	0.0800604	0.0565655	31	27	0.121833	0.1705	62107	67016
0.70863	1.006	5442.09	21452.3	0.0738242	0.181455	23	28	71309	47020	0.0446471	0.0588571									0.911034	0.987006	10720.1	5014.63	0.0660079	0.118869	26	13	0.0402857	0.176179	131248	49961
0.420296	0.972689	5327.11	20012	0.0684255	0.0805682	14	21	111796	42208	0.0343043	0.0903667									0.997754	1.28139	14318.9	9864.5	0.0758342	0.0935907	12	25	0.0818	0.171206	144434	176649
0.733734	1.25942	3758.83	12608.7	0.111	0.0935232	26	26	48168	127122	0.0416429	0.0795357									0.973376	1.29564	9154.52	3905.97	0.0739337	0.124838	25	14	0.07848	0.139325	108188	55610
0.615074	0.955364	1849.64	14665.7	0.10615	0.0947723	23	24	154949	95553	0.0399615	0.0837143									1.46694	0.794523	14970.4	10448.7	0.0804667	0.12661	5	14	0.0537273	0.301556	132176	44265
0.472457	0.598045	5289.68	4288.9	0.0522319	0.106697	23	21	83676	61566	0.021087	0.100885									1.19229	0.850831	9739.49	3924.1	0.0666573	0.0941969	2	27	0.0447083	0.126348	69268	43018
0.514001	0.854233	3765.21	4063.56	0.0525022	0.148853	12	24	112440	172800	0.0429565	0.0555417									0.830948	1.1059	7322.25	7330.72	0.0593784	0.100663	14	16	0.0455	0.204593	52042	44114
0.704834	0.93482	3721.8	4495.4	0.0532258	0.0938897	14	26	183152	44620	0.0550833	0.0798571									1.02872	1.07545	5938.94	10051.7	0.0575	0.0840625	8	15	0.076	0.124711	160397	7393
0.567316	0.683661	4987.49	9225.45	0.06604	0.0739913	11	23	239550	36672	0.043	0.0764167										1.15316		7067.45		0.0942456	33	21	0.116308	0.12554	10579	4669
0.460039	1.05814	6582.37	1577.06	0.0412707	0.145559	18	26	68327	79917	0.0324545	0.0795385										1.10161		5383.08		0.0793643	12	13	0.0981837	0.1855	109507	8540
0.448384	0.633899	5146	6046.42	0.0596364	0.128702	17	21	101098	24411	0.044	0.0746957										1.09305		9209.9		0.0858143	2	33	0.13775	0.0863387	23432	61217
0.648088	0.854546	3337.45	3773.54	0.0763017	0.0564479	20	28	79658	63021	0.04	0.0858846										1.00716		4549.9		0.0940394	16	18	0.0981837	0.147767	6190	43385
0.509031	0.685754	6610.06	9032.3	0.09625	0.0618109	15	25	63185	130172	0.04795	0.0542381										1.05065		4798.2		0.0949142	19	12	0.104211	0.0418333	106829	53234
0.506905	0.572883	1617.48	6480.37	0.0828889	0.0932075	13	18	108672	163729	0.0431333	0.0391071										1.28139		3512.78		0.0973409	13	18	0.103385	0.102389	84634	13864
0.813412	0.685754	3646.08	10638.7	0.0913182	0.0618109	17	24	165040	91733	0.0329231	0.06812															24	26	0.0554167	0.173808	99749	17561
1.36061	0.836878	1906.2	3391.97	0.102226	0.0681647	14	31	121115	138836	0.079	0.074															19	53	0.0970526	0.15783	173867	43511
0.936498	0.604214	4033.62	8789.1	0.0405108	0.0661343	20	18	88636	75588	0.0705	0.0608333															9	8	0.146333	0.076	127243	43511
1.26165	0.70929	389.189	6184.39	0.0435304	0.0925923	17	30	74621	61710	0.0543	0.043129															20	29	0.03385	0.0606897	54584	28490
0.956247	1.04051	1180.22	14827.9	0.0524497	0.0642642	19	19	143779	73300	0.0485882	0.111611															10	41	0.0645	0.0608537	61166	40837
1.1373	1.16853	2184.35	6191.36	0.0500548	0.0950853	34	22	106889	67092	0.077	0.0879															18	30	0.0463333	0.0719667	90109	43139
1.48852	1.34991	2212.22	8479.9	0.0479356	0.0874343	20	29	171885	89527	0.0392353	0.159526															13	18	0.0738462	0.0644444	89217	11811
1.5252	0.667617	1097.15	8404.89	0.0985811	0.112127	12	16	55288	130172	0.0355	0.0586818															13	23	0.0555385	0.157174	82660	24606
0.791038	0.719478		9859.74	0.0616891	0.0739422	9	12	35085	164070	0.0411667	0.0814138															13	10	0.156154	0.0859	151428	35867
1.52412	0.887194		10410.7	0.0579694	0.0848299	7	20	82528	148452	0.0443333	0.063															19	29	0.156154	0.0624483	148444	40679
	1.16387		11101.4		0.0848944	4	24	142919	72579	0.0497353	0.117															14	46	0.0819474	0.0846957	214981	45874
	0.875628		5201.21		0.0652642	6	13	34023	60577	0.0282667	0.06555															19	13	0.0804286	0.0528462	145273	36761
	1.6279		5720.5		0.094655	1	19	42745	80114	0.0778462	0.07175															14	19	0.0861053	0.108684	122801	61209
	1.13232		2688.65		0.0771329	3	7	51813	146775	0.0718333	0.0871538															14	25	0.115786	0.0692	130260	66921
	1.2255		1194.09		0.0849184	6	15	54093	164181	0.0720714	0.0756842															15	12	0.104133	0.135083	136768	48310
	1.64624		816.366		0.0711533	1	21	49956	159749	0.062	0.127429															22	16	0.0531818	0.0751875	116130	61554
	1.20082		826.449		0.0854522	2	10	61764	117583	0.0608	0.096															14	7	0.0695	0.0277143	133335	81977
	1.64265		1559.79		0.0599547	10	26	45053	119764	0.0175455	0.0425385															12	11	0.0925	0.0465455	95061	65432
	1.3753		1242.18		0.0722511	13	8	90135	187083	0.016	0.0529															18	25	0.0467222	0.08784	126373	57821
	1.54918		1024.23		0.059268	12	38	88634	132970	0.0438	0.0926															14	25	0.0972143	0.12628	105617	50279
	0.883289				0.0536168	8	21	37816	78102	0.0333333	0.0823333															26	18	0.0346538	0.0697222	157005	54704
						8	21	26238	82198	0.0605	0.003															16	17	0.085375	0.0851765	237736	94033
						9	22	38398	67995	0.0505556	0.057															22	38	0.076	0.0756579	84141	58418
						1	15	2263	41481	0.03644	0.0394															18	7	0.0638333	0.165857	128199	91362
						10	23	56610	41211	0.0438333	0.0264															9	22	0.162667	0.0919545	107128	48468
						6	27	6505	33968	0.0606923	0.0522857															14	21	0.0706429	0.0993333	55280	40656
						9	19	1601	129332	0.045875	0.0788															36	48	0.177972	0.163646	380672	142595
						3	36	44840	90351	0.036	0.0528125															36	37	0.176861	0.0824054	453936	186159
						1	21	19489	44669	0.026	0.0711852															53	17	0.112925	0.150353	315046	151398
						8	22	11068	195676	0.0435556	0.0726															23	39	0.255261	0.0745385	91513	153859
						18	17	38801	34765	0.0383333	0.0651111															26	20	0.175808	0.0991	303825	109366
						25	8	114698	299970	0.0251	0.0821304															30	10	0.2035	0.0456	220332	155750
						1	9	29625	132502	0.018	0.0664167															30	7	0.190267	0.0411429	235817	173201
						6	21	44606	236485	0.0337778	0.075															25	9	0.22756	0.0605556	337496	125038
						2	9	40507	134445	0.045125	0.0598947															46	20	0.143043	0.05455	273139	130366
						9	10	94729	93445	0.03975	0.0328															40	36	0.1631	0.0686111	402309	49481
						5	5	36578	194835	0.05925	0.051875															41	20	0.166244	0.0613	234354	59154
						11	8	81174	103313	0.0324	0.0297															52	10	0.13125	0.0368	342897	80542
						7	36	2492	64414	0.0684615	0.0228889															50	7	0.1203	0.0654667	366979	39040
						15	21	37294	86784	0.0515	0.048625															53	16	0.111434	0.0745625	388582	27477
						34	19	5590	66911	0.012	0.0854762															49	24	0.122694	0.0606667	282794	42864
						9	18	29734	87813	0.0411667	0.0932222															55	18	0.114545	0.0574167	142962	6385
						12	23	2363	46282	0.012	0.0674706															42	16	0.150595	0.0796429	192279	167618
						11	7	33126	66721	0.009	0.107273															36	21	0.173278	0.0536667	152070	144921
						14	7	77447	40174	0.0288333	0.0789048															30	18	0.199033	0.0366923	272671	73387
						6	10	60469	13887	0.024	0.0767778															46	9	0.135783	0.0834348	254496	122545
						13	5	63809	15170	0.063	0.136421															29	13	0.062	0.0699048	426051	49714
						10	5	13672	12426	0.0414444	0.138148															34	18	0.175676	0.148917	347887	116559
						14	10	27606	32848	0.043	0.0597391															29	17	0.21931	0.114172	275262	60180
						13	13	27007	22384	0.0623	0.0444															47	27	0.132277	0.11345	272904	59142
						13	10	57913	85997	0.034	0.0485909															50	29	0.1183	0.107136	284152	103155
						5	15	33538	50227	0.0573846	0.0818095															37	30	0.1099	0.0729444	252608	88808
						11	18	18425	30721	0.0331538	0.0985714															34	32	0.154162	0.101667	372251	62711
						15	14	47544	41206	0.0788	0.0681842															28	31	0.172441	0.0665714	214876	139668
						5	15	188521	18569	0.0685455	0.046															23	33	0.204143	0.0949375	172117	115274
						11	1	46633	31709	0.105133	0.075															40	27	0.272957	0.0665556	330257	39134
						13	27	53289	52417	0.0956	0.0506667															52	32	0.156225	0.101462	268867	145461
						12	16	80933	40713	0.0555455	0.0504															52	30	0.117288	0.07884	160299	215325
						14	17	30794	20492	0.107	0.059															58	26	0.117288	0.111	126310	134769
						13	21	67713	19649	0.0885833	0.0715															45	22	0.0967414	0.0992857	194172	146296
						19	16	60139	29111	0.0806429	0.0585294															46	23	0.112533	0.0715185	222300	151425
						9	20	38819	21705	0.1273	0.0538824															46	29	0.142152	0.118688	297105	122295
						18	17	52412	33575	0.0773846	0.117438															21	33	0.134696	0.125333	196429	124415
						20	25	174412	64080	0.0815882	0.117															34	30	0.187905	0.0809048	303148	102129
						9	19	77287	72130	0.0691111	0.121235															32	34	0.157824	0.0825385	339834	84889
						21	22	74851	31108	0.0488824	0.081															49	30	0.13775	0.0545455	194851	84396
						12	23	98616	57300	0.0464706	0.0744118																28		0.110611		41489
						13	23	69688	74000	0.0521111	0.100529																34		0.0861818		82005
						11	25	49451	45882	0.0543529	0.0663529																40		0.0381579		100198
						10	17	43686	103016	0.0503333	0.098																18		0.0883846		79331
						11	20	35411	169451	0.0351538	0.0967647																46		0.0601429		108923
						22	13	37793	81888	0.0371818	0.0894706																27		0.16825		143657
						20	27	29492	81907	0.0361	0.0795294																45		0.101958		148773
						15	23	67254	220502	0.0762727	0.0545882																50		0.0724444		116539
						20	17	54554	43500	0.098	0.0703846																32		0.078125		149269
						10	26	55106	57037	0.0383529	0.0558235																62		0.105905		130838
						18	21	43072	110615	0.0705333	0.0764706																43		0.0905556		90204
						15	15	41448	172795	0.0678824	0.0811176																40		0.126556		79205
						9	18	46013	68596	0.0364	0.0482941																38		0.0865385		93929
						11	22	32463	139706	0.0735882	0.0558824																39		0.141278		56655
						14	27	30645	101671	0.0455333	0.0507333																40		0.129353		80723
						22	21	68605	123969	0.078	0.0528824																40		0.133125		73339
						17	15	90630	128039	0.0527	0.0381765																23		0.142105		67581
						23	12	80908	66984	0.116571	0.0277059																50		0.137051		70665
						14	15	39385	92689	0.0651364	0.0721765																35		0.134225		133772
						26	11	6896	119492	0.0473636	0.0809333
						23	18	22864	145510	0.0446471	0.139583
						23	14	18834	106778	0.0343043	0.0842
						12	10	30649	90195	0.0416429	0.0924545
						14	8	45157	87183	0.0399615	0.107353
						11	34	45157	92008	0.021087	0.0626429
						18	18	71857	151684	0.0429565	0.1284
						17	21	18774	237563	0.0550833	0.11075
						20	30	286	96048	0.043	0.113794
						15	28	16392	58953	0.0324545	0.0747222
						13	21	50223	47020	0.044	0.0588571
						17	26	39616	42208	0.04	0.0903667
						14	24	13361	127122	0.04795	0.0795357
						20	21	7913	95553	0.0431333	0.0837143
						17	24	229	61566	0.0329231	0.100885
						19	26	10518	172800	0.079	0.0555417
						34	44	8933	11459	0.0705	0.0798571
						20	26	36300	72979	0.0543	0.316417
						13	21	15599	50670	0.0485882	0.0795385
						10	28	12099	42711	0.077	0.214696
						44	25	120	36194	0.0392353	0.0858846
						41	18	233	13752	0.0355	0.0542381
							24		25343		0.0391071
							31		32266		0.06812
							18		51281		0.074
							30		19552		0.0608333
							19		30420		0.043129
							22		26602		0.111611
							29		93839		0.0879
							16		111779		0.159526
							12		709840		0.0586818
							20		29737		0.181414
							24		31733		0.063
							13		40473		0.117
							19		5699		0.06555
							4		3525		0.07175
							8		3166		0.0871538
							19		1050		0.0756842

## Sheet: Fig3
Panel A													Panel B							Panel C
Soma						Dendrites							Cluster density		Cluster size		Nearest distance			Cluster size		Sum Int		Cluster density
Cluster density		Sum Int/Soma		Cluster size		Clusters		Sum Int		Cluster size			CTL	U18	CTL	U18	CTL	U18		WT	NPCI1061T	WT	NPCI1061T	WT	NPCI1061T
CTL	U18	CTL	U18	CTL	U18	CTL	U18	CTL	U18	CTL	U18		1.19681	1.11627	0.0841539	0.0676818	0.851347	1.02836		0.542324	0.654439	2659.74	4498.25	0.085	0.1425
0.885008	0.887194	3090.04	1534.15	0.0795204	0.0935731	7	10	54263	41469	0.137571	0.079		0.247514	0.613198	0.113366	0.119157	0.85695	1.09465		0.707538	0.443089	2080.96	3869	0.065	0.1975
0.539119	1.16387	425.894	1629.98	0.0353568	0.0702451	11	61	11033	24261	0.0419091	0.133574		0.530166	0.775277	0.101478	0.100328	0.821146	1.01295		0.433098	0.716205	2076.05	3602.66	0.1025	0.2075
0.738866	0.700502	1218.06	1640.5	0.0313396	0.0750943	30	7	20023	70744	0.0510667	0.140286		0.921919	0.722458	0.0924507	0.11123	0.768437	0.678917		0.335067	0.647534	2529.75	3402.45	0.075	0.1825
0.291685	2.50227	982.146	2642	0.041134	0.0931619	17	12	35714	63637	0.0446471	0.162083		0.363521	2.065	0.0880692	0.0781911	0.938583	0.602644		0.334886	0.524421	2230.25	4151.6	0.11	0.1425
0.724443	1.13232	1280.44	1088.07	0.0561935	0.0691494	13	28	17484	6872	0.0365385	0.110964		0.636928	1.34724	0.0947766	0.113534	0.924112	0.767707		0.428353	0.568064	2191.62	4067.78	0.0425	0.1175
1.34658	1.2255	672.123	1665.74	0.0531909	0.0825047	11	30	9429	13375	0.0249091	0.0834		1.03475	2.44692	0.0849381	0.120345	1.04951	0.619744		0.29296	0.541533	2963.32	4441.63	0.125	0.15
0.922318	1.29691	1451.35	1264.69	0.0569805	0.057935	13	30	5919	25997	0.0274615	0.0687667		1.0464	1.2842	0.0730307	0.111059	0.619101	0.676968		0.3279	0.574879	2292.73	5347.92	0.075	0.165
0.686895	0.887566	1375.25	1805.49	0.0618516	0.0620588	12	27	9603	24349	0.065	0.0754444		0.625151	0.51991	0.142017	0.093292	0.819087	0.586927		0.37265	0.690618	2180.61	3516.35	0.1	0.1375
1.26311	1.99597	749.082	1545.87	0.0541033	0.0796988	19	23	11921	12667	0.0702632	0.0558261		0.193544	1.28927	0.0661784	0.157266	0.80903	0.579476		0.498	0.530079	2720.14	3927.24	0.0575	0.19
0.422097	1.04785	547.664	1706.92	0.0630235	0.103686	11	18	10314	24137	0.0788182	0.0721667		2.21443	1.3754	0.0975399	0.119856	0.593629	0.541447		0.550519	0.506641	3001.83	4084.78	0.0675	0.195
0.237305	1.512	1135.72	1060.23	0.0511205	0.115796	15	26	14632	23494	0.0572	0.0963462		0.895646	1.47854	0.0934224	0.153511	0.621676	0.578334		0.334108	0.437343	2434.2	3871.09	0.0925	0.1675
0.929571	0.883289	889.348	1443.91	0.104195	0.0769268	30	23	18730	24872	0.0453333	0.0787391		1.70431	1.02423	0.12038	0.0723494	0.543255	0.702295		0.434108	0.531391	2434.2	3536.21	0.0925	0.23
0.428804	0.86455	572.608	870.08	0.0927041	0.0978964	20	19	10444	27580	0.04065	0.075		1.29671	1.57515	0.121639	0.087057	0.506151	0.497252		0.422967	0.714265	2256.36	3367.37	0.075	0.1225
0.738504	1.58462	1999.73	1741.24	0.0545889	0.0666136	13	23	5191	10104	0.0327692	0.057		1.38516	1.59914	0.117512	0.123917	0.497232	0.629771		0.368522	0.612613	1628.46	3903.5	0.115	0.155
1.15424	1.1586	953.645	1125.46	0.0588265	0.0633484	13	23	6821	25375	0.0279231	0.0425217		2.13415	1.2726	0.125347	0.168508	0.456647	0.608425		0.506159	0.592925	1662.9	3691.96	0.11	0.1325
0.672151	1.03372	677.246	1084.47	0.0766434	0.0661629	15	19	8593	25350	0.0686	0.0418947		0.814792	1.32532	0.0645057	0.10419	0.667456	0.544417		0.410977	0.440246	2513.49	3543.43	0.11	0.1625
0.626472	0.851039	491.262	1108.12	0.0748772	0.0855325	12	21	4255	21616	0.05225	0.0432857		0.533797	1.3131	0.0870657	0.153907	0.863741	0.672829		0.329068	0.6863	2455.92	3464.89	0.0825	0.125
0.600823	1.31277	1370.97	1842.94	0.0618711	0.119867	17	22	4566	20326	0.0425294	0.0709091		1.5614	3.03111	0.136286	0.138352	0.588715	0.427136		0.492939	0.654725	2274.97	2800.32	0.125	0.2
0.745032	1.25648	1506.6	1206.56	0.0802593	0.0938817	14	21	15311	16529	0.0465714	0.0565238		0.613275	1.99155	0.108552	0.138643	0.789947	0.651618		0.37902	0.892807	1968.45	1963.19	0.1075	0.1425
0.709687	1.1944	1459	1130.15	0.0929091	0.0986391	15	27	17919	28885	0.0575333	0.0653704		0.822845	1.06602	0.0891415	0.124503	0.661916	0.740439		0.349558	0.425882	2477.89	4776.22		0.1275
0.802807	1.19183	1316.54	1346.83	0.0919669	0.0642574	15	15	6605	10051	0.0328667	0.0520667		1.04879	1.33763	0.101242	0.133828	0.689523	0.598662			0.625256	3002.77	2779.85		0.205
0.649851	1.25887	1267.02	736.55	0.0921596	0.114126	20	36	11133	29989	0.0355	0.0734722		0.748872	1.72974	0.10079	0.111278	0.59104	0.535528			0.623026		3595.15		0.19
0.691142	1.21556	2254.23	6302.59	0.082736	0.0865296	12	16	11803	111158	0.0775833	0.119563		0.773318	1.41126	0.0794478	0.146548	0.763584	0.627924
0.727051	0.716075	1407.32	11830.1	0.0856875	0.145492	12	12	3181	14974	0.0469167	0.0680833		1.41648	2.49273	0.0918806	0.119162	0.631665	0.511963
0.701614	0.892566	1311.84	3359.93	0.105845	0.128076	15	25	13941	14189	0.106933	0.07276		0.619144	2.04406	0.0775809	0.102616	0.743765	0.492627
0.689386	0.766131	3125.94	7996.95	0.0856416	0.0990106	8	16	10093	10694	0.06925	0.0584375		0.451782	1.68592	0.123818	0.107901	1.04065	0.528195
0.656899	1.25594	1980.08	8850.94	0.111191	0.10764	26	15	15302	7405	0.0782692	0.0826		0.632375	3.89379	0.0862371	0.116676	0.667075	0.487111
0.867959	0.695673	1705.92	8593.1	0.0875606	0.102323	20	24	15743	23384	0.04905	0.0609167		0.516063	3.01788	0.110673	0.124291	0.802229	0.418253
0.638277	0.897345	1454.6	7591.6	0.119603	0.125961	23	18	34427	21306	0.0853913	0.0838333		0.571716	1.60691	0.184432	0.126545	0.707541	0.512846
0.704677	1.28588	2116.95	9477.47	0.111114	0.0907214	13	18	22169	15555	0.0843846	0.0750556		0.92672	0.974295	0.125377	0.0971911	0.617216	0.632985
0.655263	1.14198	485.646	11152.5	0.130982	0.0879919	2	20	25563	33305	0.251	0.06085		0.357484	2.83856	0.125048	0.212908	0.640335	0.449987
0.674851	1.54714	1090.66	6285.96	0.0490351	0.094455	5	5	15710	24398	0.09	0.2944			1.63273		0.0973173		0.482997
0.483793	0.827936	1310.23	1517.98	0.108018	0.139836	44	30	20537	11150	0.0700227	0.0803			2.12102		0.114986		0.4367
1.03599	1.00623	2567.71	2205.04	0.137702	0.0831053	17	23	6014	7647	0.0496471	0.083913			1.71038		0.170969		0.46533
0.640364	0.52483	1524.45	10954.4	0.134	0.0749474	30	27	28341	34937	0.0708333	0.144815			1.81681		0.172922		0.415354
0.62817	1.33978	2199.07	2627.81	0.0902982	0.105123	26	39	14451	29640	0.0568462	0.0747179			1.13631		0.111154		0.579436
0.574502	1.18703	2424.27	5990.17	0.132754	0.150421	15	27	13871	15751	0.0870667	0.078			2.06038		0.0542909		0.457839
0.745369	1.42095	5668.69	2244.88	0.152491	0.160175	7	22	10665	13019	0.113714	0.114636			1.64597		0.134251		0.502548
0.5535	1.01404	950.092	3673.76	0.164175	0.0534561	13	11	14157	27003	0.119692	0.245818			1.31169		0.101153		0.497317
0.598093	0.526679	1421.26	5177.81	0.0439474	0.126193	25	33	12308	36891	0.081	0.13097
1.09639	1.25892	2197.03	4846.19	0.0600175	0.156474	13	24	10342	34752	0.071	0.109042
1.10313	1.08142	3285.48	7365.52	0.0644386	0.194	19	17	9219	26242	0.0508421	0.125235
0.927298	1.20608	2705.1	7695.58	0.0735614	0.0711228	14	58	21446	34957	0.0564286	0.0847759
0.686487	1.13468	3437.81	4341.37	0.0847193	0.122614	20	15	19412	14956	0.0741	0.107667
0.994285	2.09696	7647.51	4158.5	0.0579825	0.119404	25	19	20336	31203	0.05012	0.133579
0.895775	1.18765	2707.62	8984.14	0.0885614	0.111841	8	18	12828	18175	0.084375	0.0987778
0.541687	1.26366	1125.05	2382.46	0.0772637	0.107368	13	20	9129	11268	0.0487692	0.08515
0.852499	0.814702	1853.6	2161.62	0.0508103	0.263333	11	28	8712	17342	0.0897273	0.0836786
0.56409	1.23486	933.303	2224	0.09824	0.0946842	17	21	10741	18271	0.0896471	0.107238
0.616329	0.710626	1303.96	2379.37	0.075049	0.142369	13	26	4561	20458	0.0319231	0.106385
0.612822	1.05653	1462.97	2607.03	0.0800968	0.123766	12	27	13402	26951	0.0549167	0.097
0.747084	1.10105	2280.62	1844.3	0.0789468	0.107096	14	61	13482	19881	0.0795714	0.0527541
0.662511	0.767139	1490.37	3064.5	0.110426	0.114131	16	47	13309	21598	0.0764375	0.0438511
0.948356	0.960122	1223.76	4497.95	0.0838625	0.133273	20	46	18675	16143	0.0644	0.0709565
0.720125	0.952215	899.085	2582.9	0.0974755	0.100283	23	27	22742	13057	0.0569565	0.0748519
0.701068	1.26839	1669.39	2317.16	0.0821209	0.105838	7	25	8363	23864	0.0431429	0.09776
0.567651	0.918327	1878.36	1934.08	0.114391	0.114962	16	44	21044	41396	0.0865	0.0936591
0.668417	0.743187	1007.48	1670.49	0.0997798	0.143116	19	11	32569	53815	0.106368	0.125273
0.620549	1.00777	2997.52	2680.42	0.0838006	0.103755	8	16	7797	25971	0.091375	0.0986875
0.331267	1.11181	1625.65	1913.23	0.198916	0.122629	14	14	13417	196274	0.100143	0.0810714
0.618293	0.77656	491.262	1130.15	0.116882	0.111716	21	18	18796	117836	0.0601905	0.0857222
	1.30118		3390.25		0.0584352	10	13	19021	97997	0.1201	0.0852308
	0.937154		1346.83		0.128676	15	22	19394	87863	0.0867333	0.0763636
	1.22721		736.55		0.0890952	17	28	19671	80828	0.058	0.0348929
						19	25	23602	409883	0.120579	0.05836
						23	25	41174	97715	0.0659565	0.05836
						17	28	23489	79749	0.114235	0.0522143
						25	23	15481	62731	0.07188	0.067913
						25	20	9779	101506	0.05024	0.0574
						18	21	10416	113873	0.0487222	0.0565238
						4	22	14423	103522	0.219	0.0605909
						13	16	4602	66966	0.126538	0.0985
						23	25	10759	95047	0.0701304	0.05244
						14	20	59556	84276	0.0900714	0.07075
						17	16	128334	68708	0.0481765	0.1085
						7	19	27634	71827	0.149143	0.0775789
						17	16	4804	166401	0.0382941	0.07425
						16	18	2478	150845	0.0461875	0.0853889
						6	25	615	113730	0.0336667	0.05852
						6	18	26753	45269	0.205833	0.0717778
						36	17	45714	42373	0.104528	0.109294
						10	13	11064	66407	0.1078	0.0754615
						5	16	25138	46928	0.1716	0.109125
						19	23	18185	42867	0.0538947	0.0696957
						15	17	73739	44900	0.103133	0.0530588
						6	24	39329	8003	0.321333	0.051
						14	24	9000	51051	0.0417857	0.064625
						17	5	9903	86395	0.0505882	0.2902
						13	16	11199	20078	0.0513846	0.247688
						10	27	40120	9196	0.1574	0.0548519
						16	18	14929	42255	0.0470625	0.0438889
						24	8	16759	10275	0.0366667	0.21575
						26	9	10434	43061	0.0311923	0.123889
						21	11	17578	111118	0.0544762	0.231091
						15	20	26715	8403	0.0829333	0.24925
						9	13	313819	84070	0.326333	0.0423846
						21	9	31229	38967	0.0582857	0.230778
						18	21	65746	40713	0.100889	0.11
						18	29	18909	22108	0.0406111	0.0771379
						10	12	126285	32880	0.1312	0.08975
						15	24	75318	79368	0.0924667	0.0904583
						16	18	66682	28835	0.0615	0.153167
						12	9	136385	35281	0.16775	0.176444
						34	9	36995	20694	0.0646364	0.0861111
						15	9	62483	99101	0.0962143	0.135
						26	21	11026	29236	0.01972	0.130238
						12	34	73522	44538	0.119818	0.0540882
						14	24	86267	54898	0.133846	0.140917
						24	27	25866	53441	0.112522	0.0983333
						17	25	37300	89178	0.1325	0.10776
						13	9	10380	38847	0.0746667	0.391889
						20	32	19317	39532	0.116737	0.084125
						12	15	8564	36905	0.0604545	0.125733
						19	24	6831	69309	0.0392222	0.099875
						8	9	48742	16969	0.191429	0.233111
						6	12	74388	29675	0.2928	0.12975
						25	13	27720	36127	0.0470833	0.171077
						31	33	22509	29424	0.0625	0.0716061
						23	32	10719	37438	0.0534091	0.0544688
						10	12	40191	8642	0.143	0.0984167
						16	16	21103	14407	0.0842	0.0715625
						15	20	10448	17586	0.085	0.0504
						8	26	287500	23298	0.367286	0.0636538
						10	21	29984	41071	0.112444	0.0947143
						17	19	7623	17787	0.0493125	0.123842
						13	24	9071	26691	0.07625	0.0650833
						25	12	9901	67248	0.0585417	0.0925833
						21	14	8318	16434	0.05725	0.105929
						7	14	34654	28977	0.202	0.0985
						9	17	5695	25930	0.078875	0.109176
						15	16	11275	22940	0.0895714	0.112687
						19	24	14354	19394	0.0546111	0.089625
						11	28	10588	13603	0.0774	0.0555
						10	16	6785	6897	0.100111	0.0905
						17	15	13100	13396	0.0574375	0.0658667
						33	11	10364	28959	0.038875	0.101364
						27	11	9996	81135	0.0378846	0.118
						14	19	18081	63539	0.0867692	0.106579
						13	13	24123	11694	0.133167	0.139692
						10	18	63684	7044	0.201667	0.0838333
						21	10	22009	33238	0.0972	0.0454
						12	12	7860	23441	0.117909	0.159333
						20	20	9219	12639	0.0564737	0.087
							18		29354		0.0629444
							14		12382		0.118857
							11		16192		0.0710909
							17		10909		0.0562941
							11		15518		0.0663636
							12		86207		0.0710833
							5		7610		0.1776
							16		12285		0.0243125
							27		14040		0.0226296
							13		9106		0.144462
							8		20489		0.084375
							14		118062		0.160143
							33		16194		0.125576
							61		26951		0.0527541
							47		19881		0.0438511
							46		21598		0.0709565
							27		16143		0.0748519
							25		13057		0.09776
							44		23864		0.0936591

## Sheet: Fig4
Panel A							Panel B					Panel C			Panel E
% Kv2.1-Cav1.2		Kv2.1-Cav1.2 cluster size		Kv2.1-Cav1.2 nearest neighbor			Puncta / soma		Kv2.1-Cav1.2 nearest neighbor			Kv2.1-Cav1.2 Volume			Soma				Dendrites
CTL	U18	CTL	U18	CTL	U18		CTL	U18	CTL	U18		WT	NPCI1061T		Cav1.2 Cluster size				Cav1.2 Cluster size
0.0119135	0.204175	0.00353302	0.114385	3.14527	1.4476		0.0132526	0.0162142	7.72373	3.74553		60.7372	39.4413		SCRBL	SCRBL U18	CCAD	CCAD U18	SCRBL	SCRBL U18	CCAD	CCAD U18
0.015275	0.0168529	0.0108491	0.00788661	3.83239	3.78724		0.00883476	0.0123447	13.5164	5.56327		17.0856	109.318		0.089	0.152	0.054	0.064	0.066	0.09	0.058	0.078
0.0283786	0.532952	0.0635869	0.142154	1.89886	1.50473		0.00256038	0.0131671	5.16848	6.93785		17.6854	15.9277		0.095	0.123	0.086	0.113	0.079	0.118	0.075	0.058
0.0365629	0.0473711	0.0203258	0.0788291	2.55932	1.76571		0.0283465	0.00664022	7.41669	4.13205		32.4039	10.9318		0.077	0.118	0.051	0.078	0.063	0.137	0.042	0.081
0.0507261	0.0825197	0.0583729	0.411585	2.45992	0.795762		0.00669908	0.021479	3.84155	2.72813		2.32037	21.8706		0.131	0.153	0.063	0.0877	0.07	0.099	0.063	0.063
0.0317164	0.196308	0.0123616	0.00875308	5.8547	9.47719		0.0260005	0.0199415	11.6444	4.86473		0	32.7515		0.054	0.172	0.097	0.129	0.065	0.093	0.073	0.129
0.0970272	0.193129	0.0485121	0.0999027	21.3699	1.3156		0.00193072	0.01149	3.87477	5.45437		11.1731	21.3358		0.079	0.195	0.097	0.095	0.059	0.153	0.085	0.088
0.013665	0.394189	0.00163347	0.308708		0.881511		0.0327242	0.00294833	6.27611	4.03668		0	38.275		0.084	0.191	0.091	0.092	0.07	0.12	0.065	0.126
0.132762	0.0200757	0.0323905	0.0478209		2.87033		0.00525876	0.0215791	13.1867	3.82517		3.8767	29.9673		0.11	0.144	0.07	0.106	0.067	0.206	0.055	0.0570714
	0.111563		0.141584		1.24446		0.00904627	0.00870201	10.6519	7.33484		0	82.8887		0.14	0.161	0.086	0.071	0.096	0.134	0.045	0.079625
							0.00357743	0.0222477	11.6444	3.75631		2.18892	46.7178		0.162	0.159	0.08	0.088	0.098	0.204	0.084	0.0846
							0.00415943	0.0197971	0.554577	4.53153		0	0		0.075	0.216	0.068	0.079	0.108	0.092	0.105	0.071625
							0.0128203	0.00715332	6.93167	3.3969		0	4.9357		0.085	0.155	0.091	0.078	0.079	0.201	0.049	0.0695556
							0.0072597	0.0590689	6.77191	2.94817		0	28.2071		0.058	0.18	0.081	0.062	0.06	0.136	0.081	0.0527059
							0.0076016	0.0196799	7.36713			24.868	71.7391		0.048	0.113	0.081	0.089	0.053	0.103	0.086	0.07912
							0.00747336	0.0384278				51.5828	88.2774		0.061	0.249	0.073	0.056	0.05	0.179	0.055	0.093
							0.0126764	0.041992				11.0028	70.2102		0.094	0.224	0.093	0.065	0.091	0.104	0.073	0.0784
							0.0154823					24.008	0		0.114	0.151	0.093	0.069	0.083	0.077	0.077	0.059875
							0.0144622					0	51.0494		0.165	0.148	0.073	0.059	0.057	0.087	0.069	0.0863636
												30.9344	59.517			0.233	0.071	0.084	0.072	0.092	0.103	0.0712
												29.7096	77.5988			0.162	0.074		0.057	0.128	0.075	0.06145
												10.5394	13.5541			0.112	0.083		0.083	0.079	0.075	0.086
												7.95598	28.4438			0.211	0.091		0.069	0.099	0.057	0.0749231
												3.57604	32.1046			0.183	0.072		0.041	0.136	0.053	0.0699
												12.1614	24.3298			0.111	0.092		0.044	0.192	0.105	0.0821053
												4.15551	9.7468			0.167	0.111		0.157	0.149	0.053	0.0672
												2.52036	16.7473			0.19			0.195	0.291	0.084	0.058125
												1.88365	21.3399			0.165			0.082	0.213	0.059	0.0727895
												0.99388	39.6588			0.105			0.077	0.172	0.069	0.083
												23.2076	56.4453			0.122			0.102	0.238	0.036	0.0627778
												81.0711	91.4147			0.138			0.069	0.183	0.035	0.0533043
												90.4164	214.154						0.046	0.182	0.054	0.067
												93.8103	54.733						0.051	0.0960732	0.055	0.0663333
												43.1375	161.419						0.119	0.0813571	0.06	0.1015
												65.8028	102.07						0.058	0.100675	0.062	0.0663636
												114.832	63.2591						0.062	0.183778	0.062
												50.713	85.0993						0.054	0.108429	0.084
												10.0982	133.959						0.049	0.0762667	0.124
												52.277	33.3922						0.061	0.149021	0.056
												54.1547	54.8611						0.068	0.139103	0.077
												38.9897	61.3148						0.065	0.1792	0.061
												48.5984	130.318						0.108	0.126778	0.059
												16.3832	125.368						0.082	0.1224	0.062
												58.3379	17.7102						0.07	0.113458	0.079
												4.38526	6.03709						0.07	0.122467	0.088
												35.7246	17.3702						0.066	0.187189	0.091
												17.1138	23.7759						0.082	0.116614	0.086
													47.9683							0.195875	0.052
																				0.116543	0.052
																				0.106797	0.057
																				0.0955821	0.071
																				0.0839726	0.082
																				0.118267	0.066
																				0.069303	0.062
																				0.0867632	0.047
																				0.0891724	0.106
																					0.051
																					0.093

## Sheet: Fig5
Panel B					Panel C				Panel D
pK2.1 Cluster density		pKv2.1 cluster size			Protein fold change				% CDK5-Kv2.1		CDK5-Kv2.1/CDK5		% CDK5		CDK5-Kv2.1/Kv2.1		%Kv2.1
CTL	U18	CTL	U18		CDK5	p35	p39		CTL	U18	CTL	U18	CTL	U18	CTL	U18	CTL	U18
0.0564926	0.160555	0.023	0.055		0.640549	2.48	2.71		1.47481	3.56156	59.0137	76.9583	2.49909	4.62791	41.2831	76.9583	3.57242	4.62791
0.0139101	0.109709	0.207	0.086		1.0531	2.11	2.12		1.85943	3.88379	49.0477	24.896	3.79107	15.6001	38.1179	40.7807	4.87811	9.5236
0.0649112	0.0575656	0.093	0.108		0.73411	2.4	2.55		2.14986	2.49354	51.771	41.813	4.15263	5.96356	49.8447	36.0503	4.31312	6.91684
0.21539	0.153467	0.071	0.105		0.87399				0.782507	2.37759	22.8968	19.952	3.41754	11.9165	31.6984	42.7751	2.46861	5.55835
0.042825	0.0597952	0.231	0.093		WB images				2.41892	2.49159	58.4556	30.6208	4.13804	8.13694	54.456	49.3127	4.44196	5.05264
0.0244791	0.055572	0.109	0.164		Representative cropped images in black				0.450405	1.30282	17.0376	19.0139	2.6436	6.85192	21.6584	34.8004	2.07959	3.74368
0.0106508	0.0602826	0.152	0.274						1.50226	4.41901	28.8524	68.0613	5.20671	6.49269	49.8188	96.2116	3.01544	4.59301
0.0242541	0.0862111	0.126	0.095							1.42392		21.4586		6.63566		31.1718		4.56797
0.0143354	0.163335	0.099	0.058							2.47023		41.0009		6.02483		35.8378		6.8928
0.0250322	0.0468922	0.272	0.079
0.028952	0.0858327	0.088	0.134
0.0181332	0.0680286	0.496	0.491
0.0759832	0.0965287	0.298	0.547
0.11378	0.587405	0.344	0.119
0.0322453	0.163175	0.325	0.391
0.0515266	0.0853155	0.364	0.513
0.0185384	0.115047	0.128	0.32
0.116684	0.35197	0.513	0.277
0.0541704	0.65581	0.21	0.17
0.0232799	0.133288	0.31	0.262
0.0513642	0.279792	0.278	0.113
0.0828656	0.443168	0.35	0.207
0.0298786	0.744753	0.13	0.154
0.14277	0.25248	0.257	0.303
0.137333	0.311492	0.15	0.177
0.088199	0.352781	0.115	0.171
0.0779919	0.128262	0.165	0.344
0.062335		0.154

## Sheet: Fig6
Panel B
Soma												Dendrites
Cav1.2 cluster size				Kv2.1 cluster size				% Cav1.2-Kv2.1				Kv2.1-Cav1.2
CTL	U18	Rosc	Rosc U18	CTL	U18	Rosc	Rosc U18	CTL	U18	Rosc	Rosc U18	CTL	U18	Rosc	Rosc U18
0.0606	0.17208	0.0420343	0.0810085	0.0545889	0.103686	0.0619787	0.0681896	3.24706	6.99326	1.74062	4.67472	0.99	0.57	0.8	0.49
0.0619485	0.134156	0.0535392	0.0927921	0.0588265	0.115796	0.0515481	0.0777562	3.02393	6.33401	3.47243	7.88212	0.8	2.43	1.14	0.56
0.0768457	0.0823061	0.0577573	0.0817154	0.0766434	0.0769268	0.0600402	0.0785552	1.44322	3.40603	4.1604	4.90092	0.19	0.32	1.17	0.87
0.090068	0.0873787	0.051748	0.0994365	0.0630235	0.0978964	0.0528146	0.0960082	1.05045	5.45003	2.21272	5.82173	0.26	0.78	1.19	1.07
0.055855	0.0896006	0.0379393	0.0856089	0.0511205	0.0855325	0.03985	0.0914708	0.698241	6.52417	2.64812	3.64122	0.66	1.7	1.83	0.61
0.0713041	0.114145	0.0526979	0.0482233	0.104195	0.119867	0.0568806	0.0527683	2.47167	5.93087	3.77362	3.25354	0.41	1.19	1.54	1.91
0.0779201	0.108107	0.0664043	0.0589584	0.0927041	0.0938817	0.0965217	0.054809	4.1295	4.36422	1.04313	3.64458	0.33	1.2	1.55	0.32
0.0691168	0.0911124	0.0720446	0.123466	0.0748772	0.0986391	0.0762609	0.0919871	3.23981	7.17062	2.50941	3.31019	0.23	1.42	2.36	1.51
0.0655888	0.0663872	0.066312	0.0901884	0.0618711	0.0642574	0.0645324	0.0924172	2.2169	5.33391	2.68006	7.43188	0.24	0.86	1.63	0.71
0.102226	0.119586	0.0551396	0.075	0.0801215	0.114126	0.0568841	0.06	3.23002	5.06829	1.62125	0.57996	0.35	0.94	2.24	1.02
0.0559265	0.103201	0.047027	0.108	0.0795204	0.0865296	0.0606911	0.068	1.73247	3.30587	1.65915	0.70408	0.47	1.3	2.7	1.91
0.0405108	0.0848299	0.0425856	0.098	0.0353568	0.0935731	0.0426692	0.126	0.994503	5.83148	1.01678	1.05353	0.3	1.37	0.5	0.87
0.0435304	0.0848944	0.0587134	0.123	0.0313396	0.0702451	0.043589	0.099	4.59659	11.3916	2.35437	0.673697	0.42	1.09	0.38	0.55
0.0524497	0.0652642	0.12	0.127	0.041134	0.0750943	0.1245	0.129	2.03189	6.67307	1.75972	0.371202	0.5	1.04	0.25	1.06
0.0500548	0.094655	0.128	0.072	0.0561935	0.0931619	0.082368	0.12	4.36584	7.03264	2.30755	0.964789	0.51	0.51	0.06	0.49
0.0479356	0.0771329	0.123	0.101	0.0531909	0.0691494	0.118033	0.077	5.6948	7.19867	1.63826	1.20523	0.27	0.51	0.38	0.45
0.0985811	0.0849184	0.128	0.083	0.0569805	0.0825047	0.0819464	0.079	4.72398	9.22081	1.48637	1.18453	0.12	0.75	0.42	1.38
0.0616891	0.0711533	0.121	0.067	0.0618516	0.057935	0.112829	0.061	3.18292	10.2747	1.12394	0.817256	0.57	1.05	0.18	1.43
0.0579694	0.0854522	0.107	0.111	0.0541033	0.0620588	0.102816	0.077	2.56969	9.72746	0.961856	0.699875	0.33	0.79	1.01	0.64
0.121	0.0599547	0.088	0.0860508	0.113	0.0796988	0.115485	0.0896552	1.7483	4.54714	1.19665	0.94565	0.43	0.57	1.52	0.19
0.118	0.0722511	0.126	0.125667	0.125	0.0666136	0.0968333	0.125739	0.273799	9.04002	0.853083	5.30863	0.5	0.66	0.55	0.29
0.111	0.059268	0.067	0.148503	0.09	0.0633484	0.0884951	0.0848469	0.570312	5.70866	0.985856	8.88779	0.59	1.72	1.02	0.37
0.131	0.0536168	0.104	0.131622	0.132	0.0661629	0.0944146	0.122233	0.484641	2.4625	0.797029	4.55753	0.27	1.84	0.78	0.21
0.14	0.469114	0.073	0.0998804	0.099	0.0973117	0.0923146	0.111886	0.586297	5.34765	0.867223	9.51502	0.21	0.64	0.98	0.78
0.099	0.0996716	0.075	0.112699	0.13	0.105731	0.062	0.087027	0.773306	7.09533	3.1298	9.78399	0.65	0.94	0.26	0.49
0.127	0.151321	0.105	0.0661071	0.096	0.121306	0.091	0.0840789	0.344605	3.57812	3.48249	6.91161	0.36	0.53	0.15	0.55
0.111	0.123128	0.101	0.182216	0.109	0.120383	0.055	0.139261	3.2775	10.9594	2.62314	4.93329	1.31	0.85	0.11	0.76
0.109	0.172243	0.08	0.057	0.105	0.12934	0.049	0.032	4.46897	4.32476	3.85335	1.8791	0.48	0.84	0.14	0.46
0.096	0.150133	0.078	0.031	0.107515	0.0973462	0.065	0.031	2.05906	14.4392	2.72923	3.03135	1.17	0.94	0.05	0.57
0.137373	0.085	0.073	0.0430769	0.0780972	0.0762843	0.076	0.039	3.2753	12.4969	2.49588	3.8892	0.95	0.93	0.24	0.2
0.0899856	0.112835	0.072	0.059	0.157206	0.105324	0.064	0.033	6.83593	14.6789	2.9781	4.50329	1.23	0.88	0.32	0.41
0.119575	0.131623	0.08	0.036	0.142738	0.120217	0.064	0.036	4.35927	5.0892	2.26795	6.80001	0.91	0.72	0.15	0.47
0.143517	0.12462	0.033	0.045	0.118	0.128473	0.047	0.039	4.32851	8.16921	8.19997	8.7867	0.46	1.17	0.03	0.58
0.0966335	0.236	0.076	0.037	0.045	0.242	0.045	0.039	8.49656	7.88827	9.77809	2.74203	0.28	1.61	0.14	0.19
0.147	0.337	0.121	0.062	0.047	0.327	0.045	0.038	8.78672	11.1257	10.6831	4.92962	1.93	2.78	0.03	0.68
0.091	0.147	0.13	0.092	0.093	0.098	0.039	0.034	7.31186	11.0028	6.06861	3.34779	0.45	1.68	0.05	0.4
0.029	0.157	0.039	0.045	0.091	0.23	0.075	0.029	8.96394	13.4976	8.87513	3.3702	1.68	1.45	0.03	0.85
0.048	0.055	0.064	0.035	0.073	0.069	0.064	0.035	9.22653	3.31719	5.99832	5.43402	0.98	1.95	0.01	0.42
0.042	0.058	0.068		0.124	0.283	0.053		8.2863	8.28657	8.16167		1	2.24	0.11	0.27
0.02	0.117	0.072		0.06	0.14	0.062		8.82671	12.9554	7.14707		0.72	2.89	0.11	0.17
0.031	0.015	0.073		0.05	0.193	0.078		6.95812	11.2247	7.51169		0.97	2.32	0.2	0.2
0.034		0.036		0.05		0.035		10.2271		8.23111		1.4	1.68	0.05	0
0.039		0.056		0.06		0.026		8.80996		6.38508		0.79	3.01	0.09	0.3
												0.49	1.12	0.13	0.08
												0.43	0.9	0.17	0.54
												0.43	1.1	0.14	0.36
												0.05	1.1	0.1	0.93
												0.23	2.02	0.49	0.46
												0.28	1.25	0.16	0.66
												0.2	1.89	0.51	0.95
												0.23	1.98	0.45	0.13
												0.06	2.16	0.44	0.47
												0.09	1.11	0.32	1.35
												0.09	2.3	0.38	0.74
												0.34	1.45	0.28	0.18
												0.16	1.5	0.75	0.66
												0.08	1.15	0.3	1.04
												0.23	1.08	0.3	0.61
												0	1.8	0.38	0.4
												0.24	1.34	0.22	0.49
												0.71	1.67	0.56	0.37
												1.26	0.81	0.61	0.61
												0.48	0.52	0.03	0.31
												0.42	0.81	0.68	0.65
												0.13	1.19	0.72	0.88
												0.58	0.87	1.13	0.63
												0.48	1.28	0.95	0.8
												0.06	1.67	1.59	0.7
												0.09	1.52	0.7	0.38
												0.55	2.57	1.62	1.19
												0.8	0.95	0.27	1.11
												0.73	1.28	0.88
												0.33	0.26	0.74
												0.67	0.26	1.04
												0.67	0.83	0.58
												2.04	0.52	0.97
												0.59	0.49	1.11
												0.15	0.73	0.76
												0.56	0.52	0.57
												0.23	0.26	0.27
												0.32	1.96	0.96
												0.48	1.49	0.52
												0.37	1.42
												0.25	1.62
												0.3	1.93
												1.3	1.03
												0.27	1.29
												0.43	0.8
												0.84	0.87
													2.09
													2.15
													2.27
													2.09
													2.81

## Sheet: Fig7
Panel B															Panel C									Panel D									Panel E
% VAPAB-Kv2.1		VAPAB cluster density		% VAPAB		VAPAB-Kv2.1/VAPAB		VAPAB cluster size		VAPAB-Kv2.1/Kv2.1		% Kv2.1			Soma				Dendrites					Soma				Dendrites					Soma								Dendrites
CTL	U18	CTL	U18	CTL	U18	CTL	U18	CTL	U18	CTL	U18	CTL	U18		Cluster density		Cluster size		Cluster density		Cluster size			Cluster density		Cluster size		Cluster density		Cluster size			Cluster density				Cluster size				Cluster density				Cluster size
0.331959	1.40588	0.346145	1.04479	1.08609	6.39983	30.5646	21.9675	0.0376522	0.0449016	34.5745	98.9541	0.00960127	0.0142074		CTL	U18	CTL	U18	CTL	U18	CTL	U18		CTL	U18	CTL	U18	CTL	U18	CTL	U18		SCRBL	SCRBL U18	CAD	CCAD U18	SCRBL	SCRBL U18	CAD	CCAD U18	SCRBL	SCRBL U18	CAD	CCAD U18	SCRBL	SCRBL U18	CAD	CCAD U18
0.375349	0.572235	0.407973	0.300152	0.941857	2.5892	39.852	22.1008	0.0298199	0.0360608	40.3472	60.993	0.00930296	0.00938198		0.0761586	0.909431	0.183	0.159	0.147	0.21	3	11		0.179927	0.80147	0.095	0.151	5	17	0.079	0.118		0.264945	1.34883	0.452024	0.801948	0.031	0.107	0.115	0.32	6	3	3	16	0.03	0.098	0.079	0.149
0.742594	0.530783	0.825001	0.862475	2.55485	3.64655	29.066	14.5558	0.0438224	0.0354031	48.0042	14.5558	0.0154694	0.0364655		0.693481	1.04937	0.073	0.102	0.05	0.116	16	7		0.223018	0.882075	0.04	0.145	11	9	0.036	0.152		0.167316	0.856918	0.333011	0.870518	0.071	0.141	0.068	0.112	11	9	5	17	0.042	0.06	0.09	0.104
0.756155	0.361932	0.562226	0.442002	1.38066	3.43114	54.7677	10.5485	0.0328685	0.036357	74.2528	19.2553	0.0101835	0.0187965		0.235073	0.762323	0.143	0.167	0.071	0.119	11	30		0.299606	1.41073	0.117	0.111	7	5	0.126	0.152		0.517308	0.550605	0.490447	0.459863	0.103	0.513	0.055	0.08	5	5	6	14	0.083	0.23	0.037	0.214
0.411303	1.25496	0.690612	1.0862	4.15371	5.29418	9.90206	23.7045	0.0391268	0.0345826	18.9055	90.7222	0.0217557	0.013833		0.875793	1.05583	0.062	0.139	0.102	0.081	6	8		0.332149	0.665828	0.17	0.289	7	18	0.092	0.226		0.40188	0.969981	0.375321	0.185329	0.045	0.365	0.034	0.1	5	9	3	13	0.089	0.106	0.045	0.105
0.222645	0.153356	0.450967	0.573743	1.32074	1.45865	16.8577	10.5136	0.0316986	0.049073	6.93579	9.87545	0.032101	0.015529		0.325276	0.980924	0.099	0.301	0.126	0.106	4	10		0.352845	0.788339	0.105	0.296	10	9	0.104	0.112		0.24007	1.05857	0.783948	0.403458	0.097	0.125	0.034	0.085	8	2	4	10	0.1	0.607	0.055	0.065
1.04916	0.994042	0.366614	0.958157	3.55049	3.5043	29.5498	28.3664	0.0569679	0.040075	47.5477	36.0682	0.0220655	0.02756		0.666806	1.50883	0.019	0.181	0.063	0.184	5	13		0.139501	0.861204	0.117	0.336	6	6	0.092	0.183		0.225413	0.885625	0.4326	0.370683	0.079	0.171	0.025	0.066	6	7	8	9	0.036	0.171	0.028	0.034
0.69833	1.78904	0.477187	2.4769	1.89566	18.8657	36.8384	9.48299	0.0335461	0.0451429	34.1796	21.3685	0.0204312	0.083723		0.0475288	1.20547	0.142	0.228	0.092	0.202	5	8		0.287798	0.848097	0.081	0.241	10	11	0.123	0.142		0.996506	0.908611	0.392056	0.909171	0.137	0.184	0.168	0.173	9	16	8	9	0.069	0.065	0.028	0.041
0.464042	2.1858	0.415448	2.21079	1.89029	9.97743	24.5487	21.9074	0.0397613	0.0423416	55.5245	32.6028	0.00835744	0.0670433		0.700743	0.665985	0.057	0.203	0.032	0.239	1	5		0.0498846	1.2264	0.197	0.204	3	38	0.195	0.051		0.282427	1.08081	0.300876	0.86556	0.06	0.252	0.05	0.134	2	9	4	14	0.039	0.098	0.05	0.044
0.165251	1.54719	0.500507	1.33934	2.44957	9.76719	6.74612	15.8407	0.0357652	0.0413738	19.507	22.886	0.00847139	0.0676041		0.182799	0.907743	0.094	0.209	0.067	0.213	5	5		0.221118	0.988129	0.075	0.179	15	6	0.046	0.251		0.483603	0.571424	0.187638	0.821057	0.057	0.181	0.144	0.352	5	6	2	13	0.027	0.216	0.083	0.05
	3.24313		1.93815		7.47923		43.3618		0.0401028		22.0638		0.146988						0.119	0.103	8	9		0.0710618	0.82034	0.11	0.245	6	6	0.058	0.317		0.897445	0.914311	0.275639	1.0289	0.103	0.114	0.1	0.234	9	6	6	6	0.153	0.41	0.07	0.106
																			0.02	0.085	3	10		0.108109		0.131		6	11	0.056	0.163		0.719207	0.366553	0.464872	0.468879	0.109	0.401	0.056	0.068	5	6	5	6	0.108	0.49	0.022	0.037
																			0.029	0.13	6	14		0.459953		0.08		10	9	0.094	0.301		1.10147	0.452386	0.816875	0.712033	0.054	0.076	0.056	0.233	3	10	8	9	0.042	0.324	0.023	0.024
																			0.005	0.135	6	18						3	21	0.109	0.101		0.29685	0.647085	0.649747	0.772774	0.058	0.217	0.04	0.103	1	17	7	9	0.063	0.08	0.066	0.024
																			0.032	0.181	2	10						13	11	0.099	0.143		0.774024	1.04722	0.240331	0.608968	0.083	0.276	0.145	0.061	6	11	5	4	0.062	0.212	0.03	0.028
																			0.075	0.215	4	4						6	8	0.067	0.151		0.765666	1.16799	0.382934	0.535037	0.052	0.129	0.237	0.19	3	17	4	9	0.034	0.053	0.041	0.032
																			0.115		4							5	14	0.119	0.112		0.0774812	0.933744		0.502185	0.121	0.189		0.037	5	12	7	8	0.056	0.163	0.023	0.037
																			0.044		3							2	14	0.139	0.126		0.940185	1.22054		0.32707	0.071	0.238		0.039	8	7	6	10	0.044	0.235	0.034	0.024
																												2	22	0.187	0.156		0.375869	0.801688		0.535609	0.044	0.386		0.032	2	15	3	2	0.023	0.148	0.045	0.03
																												6	10	0.078	0.221		0.601271	0.957103		1.04157	0.085	0.194		0.157	3	14	1	5	0.016	0.132	0.023	0.045
																													8		0.153		0.265092	1.08759		0.134596	0.043	0.241		0.057	10	14	6	4	0.044	0.0134	0.012	0.038
																																	0.511271	0.944115		0.559821	0.1	0.221		0.412	6	20	5	10	0.068	0.089	0.035	0.133
																																	0.443742	1.04308		0.182248	0.108	0.206		0.144	11	20	5	4	0.074	0.12	0.034	0.105
																																		1.87457		1.2343		0.082		0.129	16	22	6	5	0.061	0.086	0.069	0.047
																																				0.63947				0.067	7	4	7	2	0.062	0.243	0.053	0.036
																																				0.79795				0.055	11	13	4	3	0.044	0.177	0.029	0.03
																																				0.423221				0.032	6	8	2	7	0.023	0.155	0.081	0.062
																																				0.715215				0.037	4	12	3	8	0.116	0.192	0.024	0.087
																																				1.13728				0.074	7	8	6	5	0.044	0.207	0.028	0.095
																																				0.542918				0.058	4	17	9	10	0.069	0.068	0.005	0.174
																																				0.75777				0.053	10	17	6	15	0.027	0.09	0.021	0.091
																																									2	17	5	7	0.101	0.16	0.032	0.057
																																									9	10	2	4	0.031	0.207	0.045	0.06
																																									2	11	5	9	0.043	0.153	0.035	0.133
																																									3	17	3	6	0.016	0.104	0.061	0.048
																																									3	9		4	0.078	0.07		0.059
																																									4	14		6	0.032	0.12		0.063
																																									5	12		6	0.06	0.074		0.077
																																									11	6		3	0.041	0.084		0.086
																																									14	9		3	0.054	0.075		0.144
																																									8	3		6	0.025	0.031		0.056
																																									1	8		7	0.052	0.063		0.043
																																									2	4		3	0.034	0.082		0.078
																																									3	12		1	0.111	0.102		0.042
																																									1	13		4	0.11	0.362		0.039
																																									6	9		8	0.017	0.099		0.014
																																									6	6		5	0.043	0.077		0.023
																																									7	7		2	0.132	0.039		0.041
																																										4		2		0.042		0.034
																																										17		2		0.087		0.066
																																										12		12		0.055		0.019
																																												15				0.08
																																												6				0.047
																																												28				0.037
																																												10				0.018
																																												14				0.021
																																												26				0.055
																																												20				0.041
																																												10				0.037
																																												12				0.04
																																												10				0.052
																																												6				0.046
																																												9				0.08
																																												11				0.047
																																												11				0.037
																																												10				0.018
																																												9				0.021
																																												11				0.055
																																												5				0.041
																																												5				0.037
																																												12				0.04
																																												7				0.052
																																												12				0.046

## Sheet: Fig8
Panel B													Panel C
Soma						Dendrites							CTL	U18	CCAD U18	FFAT U18
% RyR-Cav1.2		RyR-Cav1.2 cluster density		RyR-Cav1.2 cluster size		RyR-Cav1.2		RyR-Cav1.2 clusters		RyR-Cav1.2 cluster size			49.4588	101.623	51.4212	20.4682
CTL	U18	CTL	U18	CTL	U18	CTL	U18	CTL	U18	CTL	U18		42.6198	309.382	48.5293	20.9301
0.0100987	0.0281156	0.20647	0.493076	0.0488778	0.0605938	0.386	2.021	7	24	0.055	0.084		33.1831	224.367	38.8208	19.9387
0.025643	0.0492813	0.498891	0.523457	0.0514133	0.0888611	0.74	1.273	10	22	0.0739	0.058		25.2515	183.235	64.5197	61.4441
0.0318513	0.0581162	0.393381	0.682816	0.0749362	0.0850993	1.45	2.037	24	28	0.059875	0.073		43.4826	207.867	50.9047	33.1819
0.0245538	0.0402219	0.426858	0.556888	0.0575074	0.0721898	1.147	1.469	19	26	0.0603684	0.057		65.402	165.717	44.7538	29.7863
0.0256259	0.0369762	0.345658	0.546229	0.0741515	0.0676371	1.493	2.043	20	23	0.0746	0.089		120.568	174.721	47.8607	26.7522
0.0389879	0.0492504	0.379684	0.514948	0.0702395	0.095566	1.212	1.799	17	30	0.0711765	0.06		312.571	97.1696	50.1496	28.6372
0.0272991	0.0752781	0.274266	0.707337	0.0648169	0.106384	0.335	1.239	9	18	0.0371111	0.069		227.526	95.9368	43.6109	21.8382
0.0156663	0.0339629	0.241649	0.590133	0.0648169	0.0575064	1.917	1.847	22	29	0.0871818	0.064		180.447	100.265	34.9353	24.7252
0.0215875	0.0337403	0.373822	0.467797	0.0577481	0.0623259	1.327	2.123	17	38	0.0779412	0.056		166.565	119.524	99.9742
0.00958215	0.063299	0.190912	0.908337	0.0501277	0.0696733	0.836	1.155	15	15	0.0558667	0.077		44.7331	155.173	37.7196
0.0483586	0.0609746	1.0538	0.744675	0.0458759	0.0818874	1.641	1.397	18	18	0.0911111	0.078		39.3815	120.679	48.5738
0.0483079	0.0373613	1.69816	0.484134	0.0531556	0.0767	2.051	1.059	14	13	0.0586842	0.081		36.3921	97.6683	65.8935
0.0380013	0.048625	0.944464	0.803664	0.0510891	0.0604472	1.115	0.582	19	10	0.107688	0.058		112.418	99.0743	25.1456
0.0516779	0.0398169	0.813378	0.574515	0.0467203	0.0692842	1.724	1.129	16	14	0.07675	0.081		93.9807	99.4665	21.179
0.0475572	0.0292071	1.10897	0.43196	0.0466	0.0676615	1.536	2.716	20	39	0.113833	0.07		78.4151	100.21	22.7337
0.0356479	0.0253511	0.995334	0.58303	0.0477305	0.0434974	1.399	2.354	18	35	0.04425	0.067		75.2637	95.2873	51.7936
0.0407852	0.0591994	0.803596	0.81451	0.0443488	0.073	2.048	2.027	32	32	0.047913	0.063		36.1257	103.719	25.4681
0.0462593	0.0588951	0.979716	1.00372	0.0403611	0.059	1.413	2.142	23	42	0.047913	0.051		55.4116	112.646	24.448
0.0455285	0.0571361	0.950596	0.939107	0.048625	0.061	1.102	1.676	23	23	0.078875	0.073		57.6794	98.1214	35.709
0.043916	0.0750318	1.20036	0.635704	0.036918	0.118	1.893	2.099	24	22	0.117643	0.095		45.2625	113.715	20.804
	0.0464312	0.897831	0.860507	0.0489134	0.054	0.956	2.702	14	30	0.0511905	0.09		49.9896	247.382	21.7136
	0.0392521		0.57145		0.069	1.075	2.78	21	26	0.0481538	0.107		56.7958	132.977
	0.0533423		0.740089		0.072	0.627	2.239	13	24	0.0625	0.093		56.1667	245.394
	0.0369208		0.741031		0.05	0.751	0.941	12	11	0.0478235	0.086		43.3722	244.65
	0.0576111		0.719047		0.08	0.813	1.102	17	22	0.0201111	0.05		76.8578	202.394
	0.0442603		0.885628		0.05	0.181	1.954	9	22	0.0466154	0.089		95.8315	141.22
						0.606	1.166	13	15	0.03975	0.078		87.6752	143.006
						1.113	1.196	28	17	0.06025	0.07		87.5834	192.067
						0.241	1.63	4	24	0.0468	0.068		85.1976	140.127
						1.17	1.836	25	39	0.0445667	0.047		85.9317	179.753
						1.337	1.826	30	20	0.0231818	0.091		110.634	130.94
						0.255	1.185	11	22	0.0601333	0.054		162.493	145.787
						0.902	3.437	15	40	0.0504286	0.086		162.493	171.51
						0.353	2.322	7	33	0.078	0.07		146.936	170.912
						0.078	2.228	1	36	0.0535	0.062		133.827	150.603
						0.107	1.01	2	13	0.0376667	0.0776923		132.387	240.143
						0.339	0.977	9	11	0.0742727	0.0888182		116.253	445.518
						0.817	0.221	11	8	0.0706667	0.027625		140.166	243.889
						0.848	1.461	12	19	0.0428571	0.0768947		141.605	239.831
						0.6	0.958	14	23	0.0543	0.0416522		152.987	247.009
						1.086	0.93	20	17	0.028	0.0547059		143.477	309.683
						0.336	0.647	12	15	0.058125	0.0431333		170.416	252.442
						0.93	1.63	16	17	0.008	0.0958824		139.589	242.453
						0.008	1.747	1	18	0.0558462	0.0970556		143.477	237.398
						0.726	1.61	13	25	0.0365385	0.0644		115.82	257.247
						0.475	0.59	13	8	0.123	0.07375		167.276	244.264
						0.123	1.657	1	22	0.0824	0.086548		144.943	238.208
						0.824	1.854	10	27	0.016	0.0686667		105.616	248.821
						0.176	1.357	11	18	0.09525	0.0753889		86.6791	242.203
						0.381	2.614	4	14	0.0403333	0.106957		131.833	160.05
						0.847	2.46	21	23	0.0469412	0.105706		91.0497	195.853
						0.798	1.797	17	17	0.0443077	0.069963		119.695	292.917
						0.576	1.889	13	27		0.0531818		93.9621	364.017
							1.17		22		0.0568571		97.8466	192.043
							0.796		14				84.7348	254.51
													80.3682	147.99
													89.5786	166.397
													95.8054	139.608
													102.905	409.654
													103.888	379.066
													87.5023	203.189
													99.9557	304.054
													88.8451	427.86
													76.1976	144.927
													150.224	196.634
													59.0855	293.132
													81.3707	199.911
													80.1698	359.767
													53.0789	222.488
													47.2874	251.254
													124.281	171.145
													62.5108	188.895
													96.6742	192.362
													90.9562	126.473
													104.648	158.519
													70.8524	86.968
													205.006	66.9155
													203.32	133.315
													136.63	154.458
													70.1584	72.5404
													48.9619	55.0921
													44.0517	151.398
													41.9497	81.519
														109.913
														123.405
														53.3786
														97.7414
														144.896
														68.1057
														169.095
														185.341
														111.193
														155.141
														67.9243
														107.822
														67.0377
														94.6445
														164.132
														62.5747
														104.084
														410.284
														99.0284
														367.133
														108.303
														99.0488
														93.0067
														73.1763
														251.83
														124.033
														246.667
														218.38
														147.329
														253.467
														225.524
														131.376
														139.813
														75.2741
														247.719
														182.245
														128.429
														122.497
														208.274
														263.462
														190.112
														144.399
														108.04
														118.935
														178.262
														94.541
														103.019
														116.707
														107.019
														127.869
														77.2986
														105.233
														96.4092
														111.521
														82.4956
														95.8129

## Sheet: Fig9
Panel B													Panel C
Soma						Dendrites							Soma						Dendrites
Sum Int / Soma		Cluster size		Cluster density		Sum Int		Cluster size		Clusters			% Area		Cluster size		Cluster density		Area		Cluster size		Clusters
12777.8	21095.2	0.223067	0.308697	0.508961	0.211788	627104	147466	0.309636	0.261143	11	7		3.7084	4.88377	0.0605161	0.0772083	0.612796	0.632544	0.659	0.238	0.0732222	0.0476	9	5
8117.24	16117.8	0.156842	0.241989	0.192554	0.284477	837627	339053	0.268529	0.4052	17	5		5.70851	4.1148	0.067	0.0610411	0.852016	0.674103	1.794	0.069	0.22425	0.069	8	1
5599.28	4164.68	0.196707	0.160447	0.257387	0.35865	316497	594796	0.176182	0.39475	11	4		4.51358	4.99346	0.0569435	0.0536454	0.792641	0.930828	0.882	0.173	0.098	0.0346	9	5
15162	8389.69	0.196865	0.187	0.321247	0.417199	121482	63711	0.2816	0.18225	5	4		3.79257	5.56866	0.0515987	0.0590202	0.735012	0.943518	0.863	1.584	0.123286	0.176	7	9
7168.63	6784.96	0.15228	0.181023	0.297244	0.470334	110200	399480	0.109	0.386714	6	7		5.08309	5.83635	0.0509471	0.0844866	0.997719	0.690802	0.456	0.587	0.0506667	0.0838571	9	7
7202.3	7276.61	0.145328	0.178329	0.295061	0.349095	241205	104726	0.2012	0.19325	5	4		4.44234	6.3012	0.0483862	0.0886107	0.9181	0.71111	0.486	1.221	0.0972	0.0763125	5	16
7438.49	21971.2	0.127703	0.378565	0.394132	0.241628	639397	246123	0.1813	0.255333	10	9		4.11993	3.17675	0.0601098	0.0365478	0.685401	0.869204	0.624	0.885	0.0624	0.126429	10	7
5720.94	14948.5	0.152333	0.19412	0.225308	0.579433	73577	181883	0.237667	0.184889	3	9		3.20389	3.33071	0.0587043	0.0355455	0.545767	0.937027	1.121	0.949	0.101909	0.118625	11	8
3701.13	7046.36	0.124	0.202663	0.24752	0.347598	269091	280248	0.1766	0.19775	15	12		4.45465	4.93207	0.0530886	0.0641128	0.839098	0.76928	0.86	1.105	0.0781818	0.122778	11	9
3932.4	3501.24	0.132698	0.199311	0.278776	0.11289	296489	174397	0.1766	0.238545	15	11		0.278951	3.53533	0.0200526	0.0344494	0.13911	1.02624	0.32	2.179	0.08	0.2179	4	10
5535.42	7078.26	0.13525	0.17943	0.291591	0.291167	157143	129597	0.158167	0.1461	6	10		0.666402	6.22412	0.019	0.0621595	0.350738	1.00131	1.384	2.096	0.0865	0.262	16	8
5482.04	10510.6	0.124862	0.191692	0.279797	0.489208	236402	110541	0.124375	0.1381	8	10		0.414772	6.20871	0.0251579	0.06396	0.164868	0.970718	0.668	1.396	0.0835	0.1745	8	8
5902.48	5206.83	0.11536	0.189905	0.383107	0.199413	79837	159653	0.1958	0.2895	5	6		0.903668	3.31544	0.0290333	0.0466457	0.311252	0.710772	1.029	1.781	0.0791538	0.137	13	13
6408.48	6315.19	0.145713	0.246061	0.401011	0.179592	195910	219594	0.176	0.2715	6	4		1.57588	5.1626	0.0299231	0.0625875	0.526643	0.824861	0.816	0.989	0.0582857	0.109889	14	9
5367.83	9480.64	0.142229	0.181218	0.309444	0.499786	189136	336561	0.155625	0.35	8	7		0.963318	3.79146	0.0235488	0.0371721	0.409073	1.01997	0.502	0.339	0.0836667	0.0211875	6	16
						315075	392262	0.274333	0.2503	3	10		0.38179	2.07526	0.0236818	0.0369492	0.161216	0.561653	0.693	0.461	0.077	0.0658571	9	7
9262.75	25931.5	0.202215	0.205488	0.356633	0.612477	275506	295155	0.187625	0.182267	8	15		0.34129	3.79153	0.0148788	0.0398288	0.22938	0.951956	0.471	0.363	0.11775	0.09075	4	4
18748.1	16864.8	0.274056	0.241686	0.383067	0.435804	174516	170124	0.172	0.385	8	3		0.943162	2.70826	0.0218333	0.0246552	0.431982	1.09845	0.39	0.203	0.04875	0.029	8	7
3901.66	20678.9	0.190267	0.222354	0.237034	0.373361	210225	190530	0.129	0.256429	10	7		0.666332	3.27594	0.0259565	0.0340187	0.256711	0.962984	0.727	0.166	0.0484667	0.0553333	15	3
11866.4	24871.8	0.163164	0.273552	0.479828	0.300185	152248	112797	0.294286	0.184	7	5		1.11966	1.22452	0.0279474	0.0284815	0.400633	0.429936	0.06	1.266	0.06	0.1055	1	12
6781.23	24074.5	0.172186	0.220552	0.243284	0.416642	59038	26821	0.294286	0.1395	7	2		0.673377	3.89318	0.034027	0.0360448	0.197895	1.0801	0.002	0.364	0.002	0.0728	1	5
5263.21	35144.4	0.139949	0.269373	0.317773	0.437683	218408	159289	0.129312	0.4375	16	4			2.49071		0.0347053		0.717674	0.068	0.244	0.017	0.0221818	4	11
3733.35	25771.8	0.151353	0.222607	0.341169	0.480074	223123	216068	0.3408	0.2804	10	10			4.05679		0.0322528		1.25781	0.031	0.447	0.031	0.03725	1	12
5543.36	17679.2	0.126828	0.246483	0.478568	0.37869	254138	433356	0.167	0.314	7	3			0.978458		0.0219296		0.446182	0.007	0.197	0.007	0.0328333	1	6
5528.73	21587.7	0.152225	0.278205	0.226958	0.365216	173304	202167	0.178667	0.354444	3	9			2.56911		0.0353396		0.726977	0.198	0.701	0.0396	0.0701	5	10
6130.07	19029.8	0.105066	0.194986	0.461213	0.480728	167306	287695	0.147571	0.153357	7	14			3.2536		0.03588		0.906799	0.298	0.506	0.03725	0.0722857	8	7
8787.44		0.172829		0.226843		175885	181365	0.414	0.218286	2	7			3.30306		0.0323158		1.02212	0.055	0.251	0.011	0.0358571	5	7
5388.32		0.223425		0.21973		345406	232571	0.175727	0.2815	11	4								0	0.912	0	0.0701538	0	13
						58188	97071	0.2145	0.293167	2	6								0.119	0.114	0.02975	0.0285	4	4
						131432	146830	0.129455	0.285667	11	3								0.157	0.664	0.0523333	0.221333	3	3
						152343	384039	0.130091	0.3066	11	5								0.118	0.07	0.0236	0.07	5	1
						85558	170389	0.117846	0.346778	13	9								0.139	0.007	0.0463333	0.007	3	1
						196489	325453	0.1624	0.2824	5	5								0.15	0.357	0.0214286	0.0714	7	5
						42360	441093	0.125818	0.42425	11	4								0.07	0.172	0.035	0.0191111	2	9
						284463	300206	0.125688	0.273	16	7								0.264	0.073	0.088	0.01825	3	4
						268476	257716	0.128636	0.394667	11	6								0.027	0.046	0.009	0.0115	3	4
						270375	418042	0.193833	0.408667	12	3								0.132	0.083	0.044	0.051	3	4
						259092	776807	0.3275	0.36025	6	8								0.216	0.009	0.0196364	0.009	11	8
						756488	687322	0.514875	0.304333	8	6								0.224	0.004	0.0224	0.0185385	10	13
						164075	1364501	0.237412	0.244	17	7								0.106	0.011	0.01325	0.0418824	8	17
						684529	922108	0.364167	0.434778	6	9								0.092	0.018	0.092	0.0257619	1	21
						397275	781895	0.22875	0.425875	8	8								0.119	0.013	0.0198333	0.0208571	6	7
						187908	762849	0.1508	0.365	5	5								0.118	0.108	0.01475	0.0354	8	5
						351936	1349212	0.22	0.184091	4	11								0.085	0	0.0425	0	2	0
						194211	669107	0.187	0.278357	4	14								0.148	0.518	0.0246667	0.0431667	6	12
						138353	751174	0.2846	0.268273	10	11								0.273	0.874	0.034125	0.046	8	19
						81865	405380	0.276	0.289375	7	8								0.703	0.272	0.0502143	0.0209231	14	13
						508756	321347	0.3215	0.325667	2	9								0.047	0.228	0.0235	0.0325714	2	7
						263904	218920	0.114	0.186	2	6									0.265		0.033125		8
						68791	231070	0.146667	0.164	3	4									0.345		0.0575		6
						24913	547991	0.169125	0.182	16	7									0.209		0.0209		10
						24752	154192	0.196429	0.229182	7	11									0.192		0.024		8
						262564	251381	0.0942222	0.197	18	2									0.036		0.0072		5
						226682	423520	0.224	0.14225	8	4									0.193		0.0275714		7
						259259		0.1302	0.206	10	11									0.331		0.0367778		9
						227230		0.1604		5										0.247		0.0274444		9
						274435		0.1515		10										0.051		0.017		3
						263878		0.151571		7										0.252		0.036		7
						120817		0.263667		6										0.081		0.0405		2
						155710		0.1985		8										0.523		0.0237727		22
						370708		0.28175		8										0.418		0.026125		16
						279932		0.254333		6										0.399		0.03325		12
						371958		0.2714		5										0.802		0.0471765		17
						332113		0.1626		5										0.802		0.0891111		9
						252789		0.134		5										0.964		0.03856		25

## Sheet: Fig10
Panel A					Panel B							Panel C					Panel D					Panel E					Panel F
CTL	U18	TTX	TTX U18		CTL	U18	XestoC	XestoC U18	Nif	Nif U18		SCRBL	SCRBL U18	CCAD	CCAD U18		SCRBL	SCRBL U18	CCAD	CCAD U18		SCRBL	SCRBL U18	CCAD	CCAD U18		U18	XestoC U18	Rosc U18	SCRBL U18	CCAD U18
0.869303	1.22115	0.220203	0.109537		1.02735	0.927087	0.572257	0.506212	1.54114	1.83876		0.772859	2.50521	1.37425	0.731512		103.962	250.54	252.773	247.01		0.795034	0.628126	1.02033	0.753269		1.19912	1.36649	1.11353	1.13463	1.15718
1.35621	0.487447	0.22738	0.451962		0.70029	0.867353	1.03169	0.734386	1.41347	1.5589		0.793693	1.37786	1.33776	0.625108		55.094	205.329	41.419	107.492		1.0717	0.787538	0.794695	0.857319		0.299664	1.55874	0.921626	1.14729	1.23781
2.01413	0.838747	0.327598	0.0697764		0.679625	0.99719	0.653285	1.07187	0.679365	1.82437		1.03233	1.11606	1.74449	1.08256		31.458	224.869	62.667	251.455		0.905026	0.633351	0.777161	0.853766		0.765606	1.16774	0.998479	1.20404	0.704182
1.05524	1.04082	0.222093	0.268409		0.391219	1.3094	1.2249	0.795059	0.691254	1.35469		0.548918	0.83403	1.10203	0.801714		3.625	196.537	232.8	246.94		0.7937	0.600624	0.709165	0.71075		0.93977	0.687949	0.986234	1.28977	1.53165
1.4876	0.243706				1.41228	1.67623	0.702503	0.851699	1.25472	1.2801		0.836923	0.967887	0.466592	1.59866		6.684	100.645	228.289	12		1.06892	0.938105	1.00207	0.682443		0.998882	1.08825	1.0371	0.847701	0.706397
0.828134	0.560401				0.658843	0.871109	0.677146	0.702963	0.765535	0.684343		0.997181	0.881958	0.906462	1.475		1.383	239.067	206.36	10.971		0.751929	0.768	0.448559	0.864185		1.04384	0.937283	0.932266	1.01698	1.08487
1.10571	0.361332				0.771762	1.07247	0.912213	0.288172	1.42295	0.661585		1.34426	1.56964	0.954772	1.15064		3.222	97.571	69.883	11.762		0.907348	0.655131	1.00266	0.880767		1.15183	1.1014	0.766177	1.0392	1.0772
0.788221	0.14341				0.737475	0.540756	0.832094	1.0963	1.13513	1.28453		1.02415	1.14933	1.25863	0.781679		10.571	61.131	33.208	4.743		2.18465	0.727219	0.776367	0.752246		1.06774	1.64474	1.08904	0.872542	1.04865
0.512204	0.0707894				0.522496	1.52416		1.62084	1.39161	1.42118		1.09342	1.62779	0.858108	1.14911		4.114	84.227	82.2	9.044		1.01031	0.695052	0.694805	0.807193		0.721641	1.50142	1.04616	0.976873	1.10451
0.677651	0.200202				0.422852	1.21714			1.16769	0.945855		0.874115	1.80641	1.57359	0.863397		7.67	65.58	43.629	10.795		1.20087	0.627167	1.30474	0.987642		0.776648	1.5302	1.10353	0.936085	1.16286
0.695945	0.726172				0.85647	1.05147			0.875242	0.754661		1.53705	1.46641	1.5125	1.61387		15.417	36.122	66.568	16.925		0.843933	0.746128	0.574731	1.07586		0.950185	1.13371	1.01882	1.26555	1.22053
0.34754	0.563039				0.734486	1.13189			0.901341	1.08149		0.950298	1.12384	1.98482	1.31228		10.84	72.218	36.621	11.139		1.47322	0.702008	0.975821	0.682493		1.00366	1.04599	1.05591	0.627481	1.10958
1.19939	0.758636				0.913331	1.97048			0.705547	1.3114		1.19481	1.5503				3.218	98.79	169.575	10.27		0.985473	0.695269	0.519816	0.955061		0.967259	1.12132	0.958893	0.622193	1.14017
1.26845	0.479596				1.0441	0.868316				0.921153			1.89937				2.929	78.371	28.792	6.722		0.827982	1.00538	0.686226	0.818585		0.961492	1.60215	0.924049	0.661755	1.24594
0.976526	1.14554				1.02156	0.837716				1.68729							1.324	92.525	15.111	4.486		0.80456	0.701928	1.0675	0.778534		0.999945	1.42742	0.945251	0.90525	1.13307
0.817733	0.827701				1.25258	1.60444											1.7	23.031	24.766	10.333		0.843042	0.704143	0.99804	1.09787		0.863521	1.44072	0.715816	0.695061	1.14139
	1.32158				1.14921	1.44766											1.611	119.571	16.875	58.811		0.913128	0.627385	0.875456	1.03354		0.927134	1.29892	0.876857	0.870352	1.07079
					0.82851	1.69887											6.894	76.206	22.881	26.303		1.07855	0.669382	0.867804	1.1745		0.974421	0.0828767	0.969464	0.846919	0.913558
					0.956052	1.38869											5.658	196.915	13.656	47.623		1.0132	0.590696	1.06884	0.795092		1.00743	0.00028492	0.658304	0.881247	1.03655
					1.16254	1.03858											8.425	72.551	11.943	44.579		0.868916	0.761257	1.23104	0.728346		0.741197	0.0835578	0.752792	0.834387	0.96682
					1.01555	1.82313											4.844	68.841	45.084	20.976		0.844517	0.66275	1.34931	0.869302		0.822242	0.0321565	0.97887	0.554713	0.942459
					1.01449	1.02613											2.22	60.745	21.011	41.656		0.619998	0.745442	0.845051	0.774225		0.926024	0.00599703	1.08537	0.74992	1.14975
					1.07666	1.74737											0.399	23.574	91.561	104.159		0.925161	0.754285	0.775734	0.895657		0.912394	0.00015184	0.954758	0.631249	0.680637
					0.823702	1.66629											0.447	12.275	4.7	77.422		1.08326	0.720141	0.661557	0.747807		0.894876	1.8712	1.01612	0.487743	1.14583
					1.493	1.83924											126.148	10.464	16.887	66.708		1.13699	0.652568	0.576787	0.961096		0.799057	1.00502	1.14558	0.576721	0.719863
					1.37671	2.05418											176.201	9.289	7.143	21.296		0.987906	0.678033	1.98784	0.957547		0.944828	1.28327	0.931157	0.729128	0.675186
					1.49502	1.57112											220.341	3.356	6.844	21.973		1.07976	0.602103	1.66417	0.924659		1.14049	1.25629	0.80313	0.524427	0.675186
					1.35156	1.99507											70.064	25.528	11.196	43.923		0.980911	0.683384	0.750356	0.68929		0.841272	1.02603	0.951104	0.415478	0.848026
					0.79399	0.926126											50.622	20.365	17.386	6.6			0.806434	1.17277	0.774399		0.916832		1.06895	0.761549	0.770933
					0.987002	0.609229											195	21.75	6.954	15.692			0.717704	1.03197	0.816989		0.866731			0.359568	0.937118
					0.711308	0.774623											229.136	36.467	20.697	13.422			0.826792		1.06921		0.698321			0.33529	0.87792
					1.56695	2.26431											57.68	10.992	27.964	8.882			0.827453		0.820826		1.02477			0.836821	0.846464
					0.712431	1.68945											69.111	250.299	6.459	52.533			1.40051		0.81362		0.0289035			0.732832	0.818612
					1.80777												78.155	223.241	4.046	31.742			0.556551		0.654099		0.944372			0.794464	0.645898
					1.53084												61.167	76.948	3.714	17.273			0.835144		0.818764		0.958439			0.782316	0.840403
																	7.07	140.762	4.192	14.75			0.954233		0.854472		0.915174			0.480156	1.18949
																	7.533		14.654	4.167			0.630098		0.839722		0.983208			0.427532	0.80939
																	6.708		4.352	45.06			0.543107		0.958547		1.05113			0.680706	0.825907
																	36.656		22.875	97.817			0.784314		0.876053		0.831646			0.436625	0.872261
																	31.589			9.625			0.721944				0.882775			0.784252	0.853752
																	23.762			13.938			0.820724				0.86018			0.474917	0.872707
																	17.417			9.4			0.486963				0.94346			0.483522	1.02935
																	13.385			12.69			0.714434				0.825229			0.654638	1.19718
																				14.05			0.928951				0.877546			0.696726	1.61831
																				21.858			0.626716				0.906297			0.508784	0.964936
																				38.417			0.573171				0.899507			0.619936	0.910062
																				9.537			0.57972				0.797513			0.500839	0.641243
																				12.042			1.15603				0.817855			0.564566	1.06371
																				33.893							0.90214			0.695038	1.23853
																				22.275							0.990774			0.549898	1.34443
																				7.844							1.0596				1.29239
																				9.315							1.00322				0.795807
																				16.821							0.994726				0.831471
																				15.423							0.86451				0.798709
																				10.625							1.02785				0.868337
																				21.055							1.06388				0.821312
																				12.908							0.979776				0.745153
																				13.712							1.07595				0.918989
																				10.18							0.973634				0.961459
																				16.325							0.871821
																				12.236							0.890412
																				16.371							0.800604
																				12.27							0.927451
																				14.914							0.929341
																											0.827164
																											0.781664
																											0.748739
																											0.756094
																											0.795546
																											0.830419
																											0.684508
																											0.82383
																											0.836862
																											0.867774
																											0.785577
																											0.712612
																											0.895148
																											0.545771
																											0.326652
																											0.403934
																											0.261679
																											0.290327
																											0.261363
																											0.233616
																											0.266028
																											0.653802
																											0.52157
																											0.625135
																											0.468609
																											0.372254
																											0.428235
																											0.364052
																											0.730302
																											0.837305
																											1.12113
																											0.568825
																											0.290806
																											0.630476
																											0.526761
																											1.20535
																											1.16602
																											1.1073
																											0.251602
																											0.130425
																											1.03914
																											0.969401
																											0.900554
																											0.761995
																											0.676548
																											0.853979
																											0.822015
																											0.773595
																											0.687678
																											0.782576
																											0.697531
																											0.433445
																											0.273372
																											0.711889
																											0.698489
																											0.683209
																											0.570319
																											0.734823
																											0.689826
																											0.644064
																											0.65676
																											0.691155
																											0.68501
																											0.792636
																											0.361972
																											0.376026
																											0.774725
																											0.569507
																											0.364806
																											0.62166
																											0.603439
																											0.860747
																											0.609838
																											0.527913
																											0.521726
																											1.08454
																											1.20739
																											1.25595
																											1.26076
																											1.02385
																											0.862043
																											0.867733
																											0.416718
																											0.389496
																											0.392976
																											0.328046
																											0.405041
																											0.394307
																											0.354658
																											0.577554
																											0.649015
																											0.515775
																											0.342598
																											0.407166
																											0.516014
																											0.580189
																											0.596508
																											0.561426
																											0.618988
																											0.663801
																											0.354074
																											0.414334
																											0.376618
																											0.392118
																											0.390583
																											0.421769
																											0.471503
																											0.407399
																											0.519545
																											0.483756

[truncated: 9 more sheets: SFig1, SFig2, SFig3, SFig4, SFig5, SFig6, SFig7, SFig8, SFig9]
